# Supplementary material for: Functional characterization of nutraceuticals using spectral clustering: Centrality of caveolae-mediated endocytosis for management of nitric oxide and vitamin D deficiencies and atherosclerosis
Source: Front Nutr. 2022 Aug 15;9:885364. doi: 10.3389/fnut.2022.885364 (PMC9421303; doi:10.3389/fnut.2022.885364)
Supplement: Supplementary file 2 [file Table_2.XLSX]

## Sheet: Sheet1
NTW Fragment /process name/nodes	0	(S)-Carvone	(Z)-3-hexenal	(Z)-3-Hexenyl acetate	(Z)-beta-Ocimene	1,2,3,4,6-Penta-O-galloyl-beta-D-glucose	1,4-Cineole	1,8-Cineole	11-Eicosenoic acid	1-Octanol	1-O-trans-cinnamoyl-beta-D-glucopyranose	2,4,5-Trimethoxybenzaldehyde	2,6-Dimethoxy-1,4-benzoquinone	20(R)-Ginsenoside Rg3	20(R)-Ginsenoside Rh2	28-Norcastasterone	2alpha,3beta-Dihydroxyolean-12-en-28-oic acid	2-Aminoethanol	2-Carene	2-C-Methyl-D-erythritol 4-phosphate	2-Methylheptane	2-Pentadecanone	2-Phenylethyl alcohol	2-Undecanone	3,3'-di-O-Methylellagic acid	3,5-Dicaffeoylquinic acid	3-Carene	3-Hydroxyanthranilic acid	3-O-Galloylquinic acid	3-Pentanol	3-Phenylpropanol	4-(4-Hydroxyphenyl)-2-butanone	4-coumaric acid	4-hydroxy-2,5-dimethyl-3(2H)-furanone	4-hydroxybenzoic acid	4-Hydroxyphenylpyruvate	4-Hydroxyproline	5,7,4'-Trihydroxy-3'-methoxyflavone	5-Deoxystrigol	5-Hydroxytryptamine	5-Methoxytryptamine	5-Oxoproline	6-Methyl-5-hepten-2-one	7-O-methylisomucronulatol	abietic acid	Abscisic acid	Acacia senegal	Acetic acid	adenin
5-methylcytosine catabolic process|TET1_TET3_TET2	0																																													2
Activation of cysteine-type endopeptidase activity involved in apoptotic process by cytochrome c|BAX_CASP9_BAK1_DIABLO_APAF1	0							2						1												1											1			7						26		22
Activation of cysteine-type endopeptidase activity involved in apoptotic signaling pathway|BAX_SMAD3_CASP8_JAK2	0							1						1												1											1			10						2		26
Activation of cysteine-type endopeptidase activity|FADD_CASP8_BAK1_ASPH_BAD_NLRC4	0		1																																					2						24		12
Activation of nf-kappab-inducing kinase activity|TNFRSF10A_TRAF2_TRAF4_MALT1_IRAK1_TRAF6	0																																															1
Activation of protein kinase c activity|LEP_CD86_PHB	0							2												1															1					3								30
Adaptive thermogenesis|SCT_SORL1_PPARGC1A_MC4R_ADRB2_ADRB1_TRPV4_TRPV1	0						2	2																																31								49
Adenohypophysis development|HES1_SLC6A3_PITX2_FGF8_SOX2_DRD2_GHRH_BMP2	0																																							10								3
Adenylate cyclase-activating adrenergic receptor signaling pathway|ADRB2_PDE4D_PLN_DRD2_ADRB1_GNAS_DRD1	0																																							10								1
Adenylate cyclase-activating dopamine receptor signaling pathway|PTGER1_GNAS_DRD1_OPRM1	0																																							3								1
Adhesion of symbiont to host|SCARB1_CD81_ICAM1_GAS6_HSP90AB1	0																																							1
Adrenal gland development|APOA1_PDGFRA_SMAD2_CRH_INSR_SMAD3_NF1_TSPO_CITED2_STRA6	0																																				3			16						6		8
Adult walking behavior|GLRB_UCHL1_SCN1A_DRD2_DAB1_DRD1_ARRB2_GLRA1	0																																							7								1
Alpha-beta t cell lineage commitment|STAT3_STAT6_SPN_MTOR_FOXP3_BCL2_RHOA	0					1		2					23															2							1		1			35		2				2		31
Amyloid fibril formation|RIPK3_IAPP_MDM2_APP_MAPT_GSN_CDKN2A_B2M	0																																							6						4		13
Amyloid precursor protein catabolic process|ADAM10_BACE1_PSEN1_PSEN2_APH1A_PSENEN	0																																		1					2						2		3
Amyloid precursor protein metabolic process|APOE_ADAM10_BACE1_PSEN1_PSEN2_APH1A_PSENEN	0																																		1					8						2		4
Amyloid-beta clearance|LRP1_C3_IDE_IGF1R_INSR_TREM2_LDLR	0																			1																				4						38		19
Amyloid-beta formation|ADAM10_PSEN1_APH1A_PSENEN	0																																													2		1
Amyloid-beta metabolic process|ADAM10_IDE_REN_BACE1_PSEN1_PSEN2_APH1A_UNC13A_PSENEN	0																																		1					2						2		8
Androgen metabolic process|SCARB1_PPARGC1A_UGT2B7_CYP3A4_CYP17A1_SPP1_CYP19A1_ADM	0						1	3																											1					15					1			24
Angiogenesis involved in wound healing|CX3CL1_KDR_SRF_CD34_ADIPOR2_GPX1_DAG1_VEGFA	0					1																											1							2						4		3
Angiotensin-activated signaling pathway|CA2_CAV1_AGT_SRC_CAMK2A	0																									1														31	2					2		6
Animal organ formation|MAPK1_BMP4_MAPK3_TP63_MAP2K1_MEF2C_CTNNB1_RBPJ_AR_FGFR2	0							1		1															1										1					7				1	1	30		42
Animal organ maturation|IGF1_LEP_GH1_FGFR3_RET_RYR1_BMP2_GATA3_RHOA	0																																		1					12								6
Anoikis|PIK3CA_STK11_E2F1_MTOR_AKT1	0							1					2															1								2				8				1		2		6
Antifungal humoral response|LTF_APP_CAMP_TAC1_NPY	0							1		4																									1					263	17					16		77
Antigen processing and presentation of endogenous peptide antigen via mhc class i via er pathway, tap-independent|HLA-C_HLA-A_HLA-B	0
Antigen processing and presentation of endogenous peptide antigen via mhc class i|IDE_TAP1_TAP2_HLA-C_HLA-A_HLA-B_B2M	0																																															3
Antigen processing and presentation of endogenous peptide antigen|IDE_TAP1_TAP2_HLA-C_HLA-A_HLA-B_MICA_HFE_B2M	0									1																																						4
Antigen processing and presentation of exogenous peptide antigen via mhc class i, tap-independent|HLA-C_HLA-A_HLA-B_B2M	0
Antigen processing and presentation of peptide antigen via mhc class ib|TAP2_MICA_HFE_B2M	0									1																																						1
Antigen processing and presentation via mhc class ib|CD1A_CD1D_TAP2_MICA_HFE_B2M	0									1																														1								2
Aorta morphogenesis|HES1_LRP1_JAG1_SRF_COL3A1_FGF8_RBPJ_ENG_ACVRL1	0																																				1			1								5
Apoptotic process involved in embryonic digit morphogenesis|NOTCH1_BAX_BCL2L11	0							1						1												1											1			9						2		21
Astrocyte activation involved in immune response|GRN_LRP1_APP_PSEN1	0																																							7						22		6
ATF6-mediated unfolded protein response|XBP1_HSPA5_ATF6_DDIT3	0																																							2								1
AV node cell action potential|TRPM4_CACNA1C_CACNB2_SCN10A	0																																															1
Axis elongation|BMP4_SOX9_TNC_WNT3A_SPRY2_AREG_FGFR2_YAP1_FGF1	0																																							7						4		5
Axon regeneration|APOA1_TNC_MTR_JUN_JAK2_TSPO_BCL2_DHFR_DAG1	0					1		1																													1			7		2				10		7
B cell costimulation|IL4_TNFRSF13C_CD320_TNFSF13B	0
B cell selection|BAX_BAK1_BTK	0							1						1												1											1			9						26		21
Base-excision repair, ap site formation|MPG_MBD4_OGG1_TDG	0																																															4
Behavioral defense response|DRD4_ASIC1_EP300_VDAC1_GABRA5_DPP4_DRD1_BCL2_MECP2_ADCYAP1	0							1																													1			3		2				2		4
Behavioral fear response|DRD4_ASIC1_VDAC1_GABRA5_DPP4_DRD1_BCL2_MECP2_ADCYAP1	0							1																													1			3		2				2		4
Behavioral response to ethanol|DRD4_DRD2_OPRM1_HDAC2	0																																							9
Bergmann glial cell differentiation|MAPK1_MAPK3_MAP2K1_PTPN11_VIM	0																																							1				1				1
Beta selection|ZAP70_SYK_RHOA	0							1			1																													14								4
Beta-catenin destruction complex assembly|APC_GSK3B_CSNK1A1	0																											1												3								19
Beta-catenin destruction complex disassembly|APC_WNT3A_WNT1_GSK3B_CAV1_CTNNB1_CSNK1A1	0																											1												3								23
Biphenyl metabolic process|STAR_UGT1A8_UGT1A1	0							2																																1						2		9
Blood coagulation, extrinsic pathway|F3_F10_F7	0																																													4		10
Blood coagulation, fibrin clot formation|F9_VWF_F2_F3_F8_F10_F7_F11	0																							1												5	4			133	7		1		1	32		32
Blood coagulation, intrinsic pathway|F9_VWF_F2_F8_F11	0																							1												5	4			133	7		1		1	28		24
BMP signaling pathway involved in heart induction|BMP4_POU5F1_BMP2	0																																							1
Bone cell development|EP300_SRF_MEIS1_KIT_PTPN11_ANXA2_SRC_ABI1_TNFSF11_PTPN6	0																									1									1					27	2					350		30
Bone maturation|IGF1_LEP_GH1_FGFR3_RYR1_BMP2_RHOA	0																																							12								6
Bone resorption|NOX4_PTH_ADRB2_PTH1R_CTNNB1_RAC1_SRC_TNFSF11_TRAF6	0																									1														36	2					4		19
Brain morphogenesis|SMO_SLC6A4_CDH2_FANCD2_FGF8_PSEN1_NF1_PTEN_FOXO3_SOS1	0							1																																125						8		20
Branch elongation of an epithelium|BMP4_SOX9_TNC_SPRY2_AREG_FGFR2_YAP1_FGF1	0																																							7						4		5
Branching involved in blood vessel morphogenesis|KDR_SRF_FGF8_CTNNB1_ENG_NOTCH4_COL4A1_EDN1_VEGFA	0																																1															6
Branching involved in mammary gland duct morphogenesis|MSX2_TBX3_CCL11_PGR_SRC_AR_AREG_VDR	0	1						1		1															1	1									2					31	2				1	46		53
Branching involved in salivary gland morphogenesis|FGF8_TGM2_BMP7_FGFR1_FGFR2_DAG1	0																																							1						2
Bud elongation involved in lung branching|BMP4_SPRY2_FGFR2_YAP1	0																																							1						2		4
C-5 methylation of cytosine|DNMT3A_DNMT3B_DNMT1	0																																															1
Calcitriol biosynthetic process from calciol|CYP27B1_CYP2R1_CYP3A4	0						1	3																																11								19
Calcium ion import across plasma membrane|TRPV5_TRPV3_TRPV6_TRPV4_TRPV1	0						2	2																																20								48
Calcium-independent cell-cell adhesion via plasma membrane cell-adhesion molecules|CLDN16_CLDN1_CLDN19_CLDN5_CLDN4_CLDN2	0
Calcium-independent cell-matrix adhesion|PKD1_FN1_ITGB1	0
Canonical wnt signaling pathway involved in midbrain dopaminergic neuron differentiation|WNT2_WNT1_CTNNB1	0																																															4
Carbon catabolite activation of transcription|USF2_SRF_NCOA1	0																																															1
Carbon dioxide transport|CA2_AQP5_AQP1	0													1																										6								2
Cardiac muscle cell myoblast differentiation|SRF_NOTCH1_RBPJ_NRG1	0																																							4								1
Cardiac muscle hypertrophy in response to stress|HDAC4_EZH2_MEF2C_MYH7_NPPA_MYH6_ATP2A2	0																																				1
Cardiac neural crest cell development involved in heart development|MAPK1_HES1_JAG1_MAPK3_PITX2	0																																							2				1
Cartilage condensation|MGP_SOX9_PKD1_CTGF_COL11A1_COL2A1	0																																							1						2		1
Catecholamine transport|SLC6A2_SLC6A3_SNCA_PARK2_DRD1_MECP2_PARK7	0																																							13
Caveolin-mediated endocytosis|MAPK1_MAPK3_CAV1	0																																							1				1
CD40 signaling pathway|CD86_CD40_ITGB1_PHB	0							2												1															1					1								30
CD4-positive or CD8-positive, alpha-beta T cell lineage commitment|STAT3_STAT6_SPN_MTOR_FOXP3_BCL2_CYLD	0					1		2					23															2							1		1			25		2				2		27
CD4-positive, alpha-beta T cell lineage commitment|STAT3_STAT6_SPN_MTOR_FOXP3	0					1		1					23															2							1					25								26
Cell death in response to oxidative stress|SLC1A1_MAP3K5_JAK2_PRKCD_BCL2_DIABLO_CYP1B1	0							1																													1			3		2				2		2
Cell differentiation involved in metanephros development|BMP4_SMO_CD34_STAT1_NPHS2_GDNF	0					2																																		8								12
Cell fate commitment involved in formation of primary germ layer|PAF1_NANOG_BMP4_POU5F1_WNT3A_SOX2_CTNNB1_KLF4_SMAD1	0																																							1
Cell migration involved in sprouting angiogenesis|KDR_FGF2_SRF_ITGB1_NR4A1_AKT1_VEGFA	0																																1							5				1		2		3
Cell proliferation involved in kidney development|BMP4_STAT1_BMP2_BMP7	0					1																																		2								3
Cell surface receptor signaling pathway involved in heart development|TGFB1_MSX2_SNAI1_BMP4_JAG1_NOTCH1_WNT3A_CTNNB1_RBPJ	0																																				1			5
Cell-cell signaling involved in cardiac conduction|TRPM4_CASQ2_CACNA1C_GJA1_CACNA1D_CACNB2_ANK2_RYR2_SCN10A	0																																															1
Cellular alcohol biosynthetic process|CYP26A1_CYP27B1_CYP2R1_CYP3A4	0						1	3																																11					1			19
Cellular copper ion homeostasis|ATP7B_SCO1_APP_COX19_ATP7A_PRNP_ATOX1_ARF1_SCO2	0																																							7						4		8
Cellular glucuronidation|UGT2B7_UGT1A8_UGT1A10_UGT1A9_UGT1A1_UGT1A3	0																																		1					3					1			4
Cellular response to antibiotic|CDKN1B_MDM2_SLC9A1_TP53_STAR_EZH2_HSPA5_MEF2C_ATP7A_PLA2G4A	0							3						1	1																				1		1									2		9
Cellular response to arsenic-containing substance|HMOX1_ATF4_HNRNPA1_ATF3_DAXX_HSF1	0					1																						1												2								6
Cellular response to atp|TRPM4_P2RX3_SOD1_P2RY12_P2RY2_PTGS2_RYR3_TRPV1	0					1	2	3		1		1	1																						1					23	1					4		68
Cellular response to brain-derived neurotrophic factor stimulus|UBE3A_NTRK2_EEF2_MAPT_PDPK1	0																																							2
Cellular response to caffeine|CASQ2_PPARGC1A_RYR1_CACNA1S_RYR2_RYR3	0																																							2								1
Cellular response to cold|NFKBIA_SLC9A1_EIF2AK3_FOXO1	0																																							1								2
Cellular response to dsrna|NFKB1_NPM1_TMEM173_CAV1_MB21D1_DDX58_MAVS_IRF3	0							1
Cellular response to epinephrine stimulus|SIRT2_SLC9A1_STAR_SNCA_PDE4D_RYR2_ADIPOQ	0							2																																2						2		9
Cellular response to erythropoietin|EPOR_EPO_KIT_CD40	0																																		1					3						8		30
Cellular response to ethanol|DNMT3A_UGT1A8_PRKCE_PTEN_UGT1A1_CYBB_ITPR2_GLRA1	0							1																													1			4								2
Cellular response to exogenous dsrna|TMEM173_CAV1_MB21D1_DDX58_MAVS_IRF3	0							1
Cellular response to fluid shear stress|XBP1_PKD2_CA2_HDAC3_MEF2C_SREBF2_PTGS2_SRC_KLF4_NFE2L2	1					2		1				1	1													1		1								1	1			40	5				1	4		31
Cellular response to follicle-stimulating hormone stimulus|GCLC_PPARGC1A_STAR_NOTCH1_GCLM_POR	0							2																																4						4		13
Cellular response to hepatocyte growth factor stimulus|HGF_GCLC_SIRT2_GCLM_RELA_CREB1_IL10_CASR	0							1																																4					1		1	21
Cellular response to histamine|GABRB2_GABRB1_GABRB3_GABRA1_GABRG2	0																																							1
Cellular response to hyperoxia|PPARG_DNMT3B_CAV1_ATG7_NOX1_FOXO1	0																																							4						2		2
Cellular response to indole-3-methanol|CDH1_CTNNB1_BRCA1	0																																							1						6
Cellular response to interferon-alpha|STAR_AXL_GAS6_TPR_GATA3	0							2																											1					2						22		9
Cellular response to interleukin-4|XBP1_STAT6_FASN_HSPA5_HSP90AB1_ADAMTS13_GATA3_JAK3	0																																		1					4								1
Cellular response to iron ion|HMOX1_CCNB1_SLC40A1_BMP6_ATP7A_TFAP2A_TF_HFE_TFR2_B2M	0									1										1								1							1					5						150		21
Cellular response to laminar fluid shear stress|XBP1_SREBF2_KLF4_NFE2L2	1					1																						1								1	1			3	2							8
Cellular response to lead ion|CLDN1_ATP7A_PTGS2	0					1		1				1	1																											6	1					4		20
Cellular response to leptin stimulus|SIRT1_FGF23_STAT3_LEP_LEPR_ADIPOR1_PTEN	0					1		1					21																											16								10	1
Cellular response to l-glutamine|CYBA_CYBB_HSF1	0																																							1
Cellular response to lipoteichoic acid|LBP_TLR2_CD14_TREM2_TLR4_RELA	0							1																																6	1				1			24
Cellular response to lithium ion|CDKN1B_MYOG_FABP4_CDH1_CEBPA	0																																							2								3
Cellular response to manganese ion|APP_LRRK2_EIF2AK3_BACE1_HSPA5_ATF4_PARK2_TH	1																																		2					42	1					6		41
Cellular response to mercury ion|AQP2_AQP1_UBE2D3	0													1
Cellular response to nicotine|NFKB1_TH_BAD_RELA_TNF_B2M	1		1					1						1																					1					45	2				1	4		67
Cellular response to nitric oxide|TRAF2_CDK2_MMP3_AQP1_MTR_FOXO1	0													1																										2								2
Cellular response to nitrogen starvation|GABARAPL1_MAP1LC3B_GABARAP_ATG7_MAP1LC3C_BECN1_ATG5_MAP1LC3A	0																																							2
Cellular response to nitrosative stress|ATM_ATG5_DDIT3	0																											1												2						2		15
Cellular response to oxygen-glucose deprivation|CBL_AQP3_TSC1_ATF4	0																																							5						22		3
Cellular response to parathyroid hormone stimulus|FGF23_HDAC4_GJA1_SOST_SLC34A1_MEF2C	0
Cellular response to peptidoglycan|NOD2_NLRP3_TREM2_RELA	0							2																													2			23					1			35
Cellular response to platelet-derived growth factor stimulus|PDGFRA_CBL_IQGAP1_ATP7A_FYN_SRC_RDX_CREB1	0																							1		1														31	2					22		7
Cellular response to potassium ion|PPARGC1A_SOD1_CACNA1H_DLG4_HSF1	0									1																									1					6								3
Cellular response to prostaglandin e stimulus|PPARG_PTGER4_PRKCE_GNAS_AKT1	0																																				1			4				1		4		3
Cellular response to prostaglandin stimulus|APOB_TNC_PPARG_PTGER4_PRKCE_GNAS_AKR1C2_AKT1	0																																				1			10				1		6		5
Cellular response to reactive nitrogen species|TRAF2_PPARGC1A_CDK2_MMP3_STAT6_AQP1_MAP3K5_MTR_FOXO1	0													1																					1					6								3
Cellular response to sodium arsenite|HNRNPA1_DAXX_HSF1	0					1																																										1
Cellular response to staurosporine|CASP3_SLC34A1_CASP7	0							1																		1									1		1			3						2		4
Cellular response to testosterone stimulus|ROCK2_MSN_AR_SPP1	0							1		1															1										1					9					1	30		45
Cellular response to thyroid hormone stimulus|GCLC_PPARGC1A_KIT_CTSL_CTSB_GCLM_RDX	0																							1											1					6						8		30
Cellular response to virus|CCL19_CHUK_FMR1_DDX58_LGALS9_ARF1_IKBKE_IRF3_PHB	0							1												1															1					1								32
Cellular response to vitamin d|CYP24A1_FGF23_TNC_FES_BGLAP_PIM1_CASR_VDR	0	1												1																										6						4		4
Cellular senescence|SIRT1_TBX3_SRF_TP53_MAP2K1_PRKCD_CDKN1A_HRAS_CDKN2A_H2AFX	0							1						1	1																				1					3								3	1
Central nervous system vasculogenesis|RTN4_CTNNB1_ENG	0																																															3
cGMP-mediated signaling|APOE_AQP1_NPR1_NPPB_NPPA_EDNRB	0													1																1					1					6						32		5
Chaperone-mediated autophagy|STUB1_CLU_ATG7_LAMP2_HSPA8	0																																							2								2
Chemokine production|IL18_S100A8_S100A9_CXCR3_TNF	0													1																					1					8	1					2		25
Chronic inflammatory response|GJA1_CAMP_CCL11_PTGES_S100A8_TNF	0							1		4				1																					2					227	18					14		90
Chylomicron remodeling|APOB_APOA1_APOE_LPL	0																																							6								6
Circadian behavior|NCOR1_TP53_STAR_MTA1_PTEN_TH_CST3	1							4						1	1																				2					35	1					4		43
Citrate metabolic process|ACO2_ACLY_IREB2_CS	0							1								1																			1		1			17	1					18		59
Cobalamin metabolic process|TCN2_MTRR_AMN_CD320_ABCD4_MTR_LMBRD1_CUBN_MMACHC_MMADHC	0																																															1
Cobalamin transport|TCN2_AMN_CD320_LMBRD1_CUBN	0
Collagen-activated tyrosine kinase receptor signaling pathway|COL1A1_COL4A5_SYK_COL4A1_COL4A3_COL4A4	0							1			1																										1			4
Collecting duct development|AQP2_BMP4_PKD1_CALB1_NOTCH1	0																																							3
Commissural neuron axon guidance|SMO_EPHB2_GDNF_DAG1_VEGFA_NCAM1	0																																							5						2		11
Complement activation, alternative pathway|C5_C3_CFP_C9_CFD_CFH_CFB	1							1											1	1																				6						38		39
Conditioned taste aversion|FOS_GRIN1_DRD1	0																			1																				9						2		30
Connective tissue replacement involved in inflammatory response wound healing|TIMP1_TGFB1_IL1A_HIF1A	0													1																							1			1								2
Contact inhibition|FAP_SMO_PAK1_TSPO_YAP1	0																																							6						8		13
Copper ion export|ATP7B_ATP7A_ATOX1	0
Copper ion transmembrane transport|ATP7B_ATP7A_SLC11A2_ATOX1	0
Copper ion transport|ATP7B_SCO1_COX17_CP_ATP7A_SLC11A2_ATOX1_HEPH_SCO2	0									3																											2			38					1	50	1	61
Copulation|OXT_PI3_SLC6A4_TAC1_OXTR_AVP	0									2																											1			138								17
Coumarin metabolic process|CYP2A6_UGT1A8_UGT1A1_CYP1A1	0																																		1					2								2
Cytokine production involved in immune response|SIRT1_IL4_SPHK2_TLR2_IL18_KIT_NOD2_GAS6_NLRP3_MR1	0							1																											2		2			26						12		63	1
Cytokine secretion involved in immune response|SPHK2_TLR2_NOD2_NLRP3	0							1																													2			23						4		34
Cytokine secretion|SPHK2_TLR2_NOD2_NLRP3_HMGB1_AGT_LYN	0							2																													2			23						6		37
Cytosol to endoplasmic reticulum transport|TAP1_TAP2_ATP2A2	0
Death-inducing signaling complex assembly|TNFRSF1A_TRAF2_FADD_CASP8_TNF	0													1																										8	1					2		32
Dendritic cell chemotaxis|CCR7_TRPM4_CCL21_CCR2_CCR5_CXCR1_CCL19_HMGB1_CXCR4_CCL5	0																																							1						2		8
Dendritic spine maintenance|IGF1R_INSR_FYN_PRNP	0																																							8						2		1
Dendritic spine organization|IGF1R_INSR_HDAC6_FYN_PTEN_EPHB2_PRNP_DLG4_CHRNA7_ARF1	0							1																											3					20						2		6
Desensitization of g protein-coupled receptor signaling pathway|ADRB2_ADRBK1_DRD2_SAG_ARRB2_ADM	0																																		1					7						6		5
Detection of bacterium|TLR2_NOD2_HLA-DRB1_CD1D_HLA-A_NLRC4_HLA-B	0																																							2								4
Detection of calcium ion|SYT1_CASQ2_RYR2_ASPH_CASR_STIM1	0																																							1								1
Detection of chemical stimulus involved in sensory perception of pain|TRPA1_ASIC3_TRPV1	1						2	4																																36								53
Detection of lipopolysaccharide|SCARB1_TREM2_TLR4	0																																							3								17
Detection of mechanical stimulus involved in sensory perception of pain|TRPA1_ASIC3_SCN1A_BACE1_FYN_CXCL12_CXCR4	1						1	3																											1					32								18
Detection of mechanical stimulus involved in sensory perception|ASIC2_TRPA1_KIT_ASIC3_SCN1A_BACE1_FYN_COL11A1_CXCL12_CXCR4	1						1	3																											2					34						8		46
Detection of molecule of bacterial origin|LBP_TLR2_SCARB1_NOD2_TREM2_TLR4	0																																							4	1							20
Detection of other organism|TLR2_NOD2_HLA-DRB1_CD1D_TLR4_HLA-A_NLRC4_HLA-B	0																																							5								19
Detection of stimulus involved in sensory perception of pain|TRPA1_ASIC3_SCN1A_BACE1_TAC1_FYN_CXCL12_CXCR4_ARRB2_TRPV1	1						2	4																											1					46								59
Detection of temperature stimulus involved in sensory perception of pain|ASIC3_TAC1_CXCL12_CXCR4_ARRB2_TRPV1	0						2	2																																15								55
Detection of temperature stimulus|ASIC3_TAC1_TRPM3_CXCL12_CXCR4_ARRB2_TRPV1	0						2	2																																15								57
Determination of adult lifespan|IDE_TP53_ATM_LRRK2_LEP_COQ7_MB21D1_RAD54L	0							1						1	1													1							1					4						2		17
Dibenzo-p-dioxin metabolic process|STAR_CYP1A2_CYP1A1	0							3																											1					4						2		13
Diet induced thermogenesis|SCT_SORL1_MC4R_ADRB2_ADRB1_TRPV4_TRPV1	0						2	2																																29								48
Distal tubule development|PKD2_JAG1_PKD1_CALB1_NOTCH1	0																																							2
DNA damage induced protein phosphorylation|CRY1_MAPK3_ATM_CHEK2_MAP2K6	0																											1												2						10		16
DNA damage response, signal transduction by p53 class mediator resulting in transcription of p21 class mediator|TP53_KAT5_BRCA2_CHEK2_CDKN1A_BRCA1_MUC1	0							1						1	1																				1											6
DNA dealkylation|APEX1_MPG_TET1_TDG_ALKBH5_TET3_FTO_TET2	0									2																																				2		4
DNA demethylation|APEX1_TET1_TDG_TET3_FTO_TET2	0									2																																				2		1
DNA double-strand break processing|ATM_MRE11A_KAT5_BLM_RAD52_RAD50_BRCA1	0																								1			1												5						8		15
DNA methylation on cytosine|DNMT3A_DNMT3L_DNMT3B_DNMT1	0																																															1
DNA strand renaturation|TP53_BLM_RAD54L_RECQL4	0							1						1	1																				1					3								1
DNA unwinding involved in DNA replication|MCM6_WRN_MCM7_BLM_RAD51_RECQL4	0																																							3								1
Dopamine metabolic process|DRD4_SLC6A3_SNCA_ATP7A_DRD2_PARK2_NPR1_TH_DRD1	1																													1					2					45	1					34		34
Dopamine transport|SLC6A2_SLC6A3_SNCA_PARK2_DRD1_PARK7	0																																							13
Dopamine uptake involved in synaptic transmission|SLC6A2_SLC6A3_SNCA_PARK2_PARK7	0																																							13
Dopaminergic neuron differentiation|FOXA1_WNT2_WNT3A_WNT1_FGF8_CTNNB1_HIF1A_VEGFA	0													1																																		8
Dorsal aorta morphogenesis|SRF_RBPJ_ENG_ACVRL1	0																																							1								4
Dorsal/ventral neural tube patterning|GSC_BMP4_SMO_FOXA1_WNT3A_PSEN1	0																																							1						2		8
Drinking behavior|OXT_REN_UCN_DRD2_AGT	0																																							7						2		3
Ectodermal placode formation|TBX3_CTNNB1_GNAS_HDAC1_HDAC2	0																																							2
Ectopic germ cell programmed cell death|IL1A_IL1B_KIT_BAX	0							1						1												1									1		1			10						12		54
Elastin metabolic process|LEP_ATP7A_HIF1A	0													1																										2								2
Embryonic forelimb morphogenesis|MSX2_TBX3_TP63_CACNA1C_HOXA9_CTNNB1_RUNX2_TFAP2A_CRABP2	0																																							1						2		1
Embryonic hemopoiesis|KDR_KIT_IL3_ATF4_GATA3_HIF1A_VEGFA	0													1																			1		2					2						8		31
Embryonic hindlimb morphogenesis|MSX2_BMP4_TBX3_TP63_NOTCH1_FGF8_RARB_CTNNB1_GNAS	0																																							6
Embryonic placenta morphogenesis|SOCS3_BMP7_NCOA1_SETD2_IGF2_FGFR2_IL10_ADM	0																																		1												1	4
Embryonic skeletal joint morphogenesis|BMP4_CTNNB1_COL2A1_BMP7	0																																							1
Endocardial cushion formation|MSX2_SNAI1_NOTCH1_FGF8_SMAD4_RBPJ_ENG_BMP7	0																																							3								3
Endocardium development|NOTCH1_SMAD4_RBPJ_NRG1	0																																							4
Endodermal cell fate commitment|PAF1_NANOG_POU5F1_SOX2_CTNNB1	0
Endothelial cell activation|CXCL10_PRMT5_SMAD4_HOXA9_TGFBR1	0																																															2
Endothelial cell apoptotic process|MAP3K5_COL4A3_TNF_IL10_FGF21	0													1																										8	1					2	1	27
Endothelial cell proliferation|XBP1_HMOX1_APOA1_BMP4_SCARB1_CD34_TEK_ACVRL1_LOXL2_ERN1	0					1																						1												4								5
Endothelial tube morphogenesis|BMP4_CTNNB1_RBPJ_ACVRL1_CXCR4_RHOA	0																																							12								7
Entry of bacterium into host cell|CDH1_CBL_MET_CTNNB1_SRC	1							1																		1									1					51	2				1	44	1	87
Eosinophil chemotaxis|CX3CL1_CCL2_LGALS3_CCL11_CCL8_CCL5_CCL3	0					1																						1							1					2								1
Epidermis morphogenesis|SNAI1_SMO_FST_TP63_NOTCH1_CTNNB1_ATP7A_KLF4_BCL2_FGFR2	0						2	3																													1	1		38		2				6		16
Epididymis development|GJA1_GJB2_PTPN6	0
Epithelial cell differentiation involved in prostate gland development|FOXA1_TP63_NOTCH1_CTNNB1_AR_FGFR2_RXRA	0							1		1															1										1					6					1	30		42
Epithelial cell maturation|XBP1_FOXA1_TYMS_PGR_CDKN1A_HIF1A	0													1																										3						16		12
Epithelial cell-cell adhesion|VCL_SRF_KIT_DSP_CYP1B1	0									1																									1					33						10		31
Epithelial fluid transport|CFTR_SLC5A1_ITPR1_AQP1_EDNRB_EDN1	0													1																										5						2		1
Epithelial structure maintenance|SOX9_SRF_NOD2_TLR9_RBP4_TLR4_STRAP_MUC4	0																																							3								18
Epithelial to mesenchymal transition involved in endocardial cushion formation|MSX2_SNAI1_NOTCH1_FGF8_SMAD4_RBPJ_ENG	0																																							3								3
Epoxygenase p450 pathway|CYP2C9_CYP2A6_CYP4A11_CYP2B6_CYP1A2_CYP2C8_CYP2C19_CYP1A1_CYP2E1_CYP1B1	0							1																											2					12								14
ER overload response|TP53_EIF2AK3_HSPA5_GSK3B_BCL2L11_VIMP_DDIT3	0							1						1	1																				1					2								1
Erythropoietin-mediated signaling pathway|EPOR_EPO_KIT	0																																		1					3						8		30
Establishment of endothelial intestinal barrier|ICAM1_TJP1_CLDN1_FASN	0																																															2
Estrous cycle|OXTR_PCNA_NCOR2_NCOA1_OPRM1	0													1																										4						4		12
Exocrine pancreas development|XBP1_INSR_WLS_IGF2	0																																							2
Exploration behavior|APOE_CHL1_CRH_LRRK2_PRKCE_GIP_GAD1_DPP4_DLG4	0																																		1		1			24						6		10
Eyelid development in camera-type eye|SRF_EGFR_JUN_HDAC1_TFAP2A_SOS1_HDAC2_STRA6	0					1																																		4		1				6		15
Face morphogenesis|MMP2_COL1A1_PDGFRA_EP300_PTPN11_DKK1_SKI_ASPH_CLDN5_STRA6	0																											1									1			1					1	2		6
Fat-soluble vitamin biosynthetic process|CYP27B1_CYP2R1_CYP3A4_UBIAD1_PLTP	0						1	3																																11								19
Fatty acid homeostasis|SIRT1_XBP1_ABCD1_APOE_INS	0																																							10						2		5	1
Fear response|DRD4_ASIC1_VDAC1_GABRA5_DPP4_ADRB1_DRD1_BCL2_MECP2_ADCYAP1	0							1																													1			3		2				2		4
Female genitalia development|TBX3_TP63_BAX_AXL_RBP4_BAK1_CYP19A1_STRA6	0							1						1												1											1			8						26		21
Fever generation|IL1A_IL1B_TRPV1	0						2	2																																15						2		52
Fibroblast apoptotic process|CUL3_BAK1_MYC	0																																													40
Flavone metabolic process|PPARGC1A_UGT1A8_UGT1A10_UGT1A9_UGT1A1	0																																		1					3								5
Flavonoid glucuronidation|UGT1A8_UGT1A10_UGT1A9_UGT1A1_UGT1A3	0																																		1					1								4
Flavonoid metabolic process|PPARGC1A_UGT1A8_UGT1A10_UGT1A9_UGT1A1_CYP1A1_UGT1A3_POR	0																																		2					4						2		9
Forebrain morphogenesis|SMO_FGF8_NF1_PTEN	0							1																																1								7
Forebrain radial glial cell differentiation|HES1_METTL3_METTL14_RHOA	0																																							11								4
Foregut morphogenesis|SMAD2_NOTCH1_SMAD3_CTNNB1	0																																				3			4								1
Fungiform papilla formation|CTNNB1_HDAC1_HDAC2	0
Fusion of virus membrane with host plasma membrane|CD4_CCR5_GAS6_CXCR4	0																																							4						2		24
G protein-coupled receptor signaling pathway involved in heart process|CAV1_PDE4D_PLN_SRC	0																									1														26	2							1
G2 DNA damage checkpoint|ATM_PLK1_MRE11A_BLM_BRCC3_FOXO4_CDK1_CDKN1A_BRCA1	0																											1												5						10		16
Gas homeostasis|CAV1_GSTP1_HIF1A_SOD2	0													1																																		3
Gas transport|CA2_AQP5_AQP1_HBB_MB_MYC	0													1								1						1												22					1	22		33
Genetic imprinting|EED_DNMT3A_DNMT3L_GNAS_IGF2_MECP2_BRCA1	0																																							2						6
Glandular epithelial cell development|BMP4_SMO_RARA_CDK6_BMP6_FASN_HNF4A_RARB_PDPK1_PAX6	0																																							1						2		7
Glial cell apoptotic process|RB1_TP53_CASP3_CASP9	0							1						1	1											1									2		1			8						2		11
Glial cell fate commitment|SOX9_SOX2_OLIG2_CTNNB1_NRG1_PAX6	0																																							2
Glial cell proliferation|CX3CL1_CSF1R_EEF2_CLU_LEPR_TREM2_IL33_AREG	0																																							2								1
Glomerular epithelium development|BMP4_JAG1_IQGAP1_CD34_NPHS2_PROM1	0					1																																		2								1
Glomerular visceral epithelial cell development|BMP4_JAG1_IQGAP1_NPHS2	0																																							1
Glomerulus vasculature development|HES1_BMP4_PDGFRA_NOTCH1_CD34_TEK_ACTA2	0					1																																		5
Glucocorticoid metabolic process|APOA1_STAR_CRH_CACNA1H_CYP17A1_MECP2	0							2																																13						4		15
Glutamate catabolic process|GLUD1_GLUD2_GAD1_GAD2	0																																													2
Glycine decarboxylation via glycine cleavage system|AMT_GCSH_GLDC	0																																							3	6					2		1
Growth hormone receptor signaling pathway via jak-stat|STAT3_STAT6_PRL_GH1_STAT5A_PTPN1_JAK2_JAK3_LYN	0					1		1					21																						1					34	2				1			24
Growth hormone receptor signaling pathway|STAT3_PXN_STAT6_PRL_GH1_STAT5A_PTPN1_JAK2_JAK3_LYN	0					1		1					21																						1					35	2				1			24
Hair follicle morphogenesis|SNAI1_SMO_FST_TP63_NOTCH1_CTNNB1_ATP7A_BCL2_FGFR2	0						2	3																													1	1		38		2				6		16
Hair follicle placode formation|CTNNB1_GNAS_HDAC1_HDAC2	0																																							2
Heart trabecula morphogenesis|SRF_NOTCH1_RBPJ_RBP4_ENG_TGFBR1_TEK_BMP7_NRG1_SOS1	0																																							4						6		4
Heat generation|IL1A_IL1B_ADRB2_ADRB1_TRPV1	0						2	2																																17						2		53
Heme metabolic process|HMOX1_PGRMC1_IREB2_HPX_UGT1A8_UGT1A1_FECH_SLC11A2_TSPO	0																											1												1						4		7
Hemoglobin metabolic process|CAT_EPO_HPX_HIF1A	0							3		1				1																					1	2				155	3					100		72
Hepatocyte apoptotic process|DNMT3A_RB1_BCL2L1_BID_GSN	0																																			1				9								11
Hepatocyte growth factor receptor signaling pathway|HGF_SIRT2_PAK1_MET_RAC1_MST1	1							1																											1					31					1	26	1	102
High-density lipoprotein particle clearance|APOA1_APOE_SCARB1_AMN_CUBN_LDLR	0																																							6								2
High-density lipoprotein particle remodeling|CETP_APOA1_APOE_SCARB1_LCAT_PLTP	0																																							6								1
Histamine secretion|ADA_EDN1_LYN_ADCYAP1_BTK	0							1																																2						2		2
Histone arginine methylation|COPRS_PRMT5_CARM1_PRMT8_PRMT1	0
Histone h3-k27 methylation|EED_SUZ12_EZH2_EHMT2_EHMT1	0																																				1
Histone h4 deacetylation|SIRT2_HDAC4_HDAC3_HDAC1_HDAC2	0																																							1					1
Histone phosphorylation|AURKA_CCNB1_CDK2_ATM_JAK2_DRD1_PRKCD_CDK1_PRKCA_MST1	0																											1												10						4		17
Hormone-mediated apoptotic signaling pathway|CRH_PTH_SST	0																																							23						2		23
Hyaloid vascular plexus regression|SLC6A3_FLT1_DRD2_TH	1																																		1					43	1					2		34
Hydrocarbon metabolic process|GRIN1_CYP1A1_TH_CYP2E1	1																																		3					35	1					2		37
Hydrogen peroxide biosynthetic process|CYBA_SOD1_CYP1A2_CYBB_CYP1A1_DUOX2	0							1		1																									2					6								7
Hydrogen peroxide catabolic process|MPO_CAT_PRDX1_PRDX2_HBB_PRDX6_GPX3_GPX1_DUOX2	0							5		1																									2	2				168	3					104		195
Hyperosmotic response|OXT_EPO_SST_CLDN1_AQP1_PDPK1_AVP_TRPV4	0													1																							1			28								16
Hyperosmotic salinity response|OXT_CLDN1_AVP_TRPV4	0																																				1			22								8
I-kappaB phosphorylation|TLR2_TLR9_CHUK_TLR4_TLR7_IKBKB_IKBKE_ERC1	0																																							4								18
Immature b cell differentiation|ATM_KIT_RAG1_SYVN1_RAG2	0																											1							1					4						10		41
Immunological synapse formation|CCR7_CCL21_CD81_CCL19_MSN	0																																							4								2
Induction of synaptic vesicle exocytosis by positive regulation of presynaptic cytosolic calcium ion concentration|CACNA1D_CACNB2_CNR1	0																																							1
Inflammatory response to wounding|HMOX1_TIMP1_TGFB1_IL1A_CCR2_HIF1A	0													1														1									1			1								7
Inhibitory synapse assembly|GABRB2_GABRB3_GABRA1_GABRG2_GABRA2	0																																							1
Inositol phosphate-mediated signaling|NFATC3_ITPR1_ITPR3_EDN1_ITPR2_NFATC2_NFATC1_NFAT5	0																																												1
Insulin receptor signaling pathway via phosphatidylinositol 3-kinase|PIK3CA_FER_IGF2	0							1																																						4
Insulin-like growth factor receptor signaling pathway|IGF1R_IGF1_IRS1_EIF2AK3_PLCB1_AKT1	0																																							2				1		4		1
interleukin-1 beta production|IL1B_NLRP3_TLR4_ABCA1_NLRC4_CASP1_MR1	0							1																													2			26						2		57
interleukin-10 production|TLR2_ISG15_PRKCD	0																																							3								3
interleukin-12 production|CCR7_LEP_PRKCD	0																																							4
interleukin-15-mediated signaling pathway|CD4_STAT3_PLCB1_STAT5A_JAK1_JAK3_SHC1	0					1							21																											16								27
interleukin-21-mediated signaling pathway|STAT3_JAK1_STAT1_JAK3	0					2							21																											13								8
interleukin-27-mediated signaling pathway|STAT3_JAK1_STAT1_JAK2	0					2							21																											14								9
interleukin-2-mediated signaling pathway|IL2_STAT5A_JAK1_SYK_IL2RA_JAK3_SHC1	0					1		1			1																													5
interleukin-35-mediated signaling pathway|STAT3_JAK1_STAT1_JAK2	0					2							21																											14								9
interleukin-6-mediated signaling pathway|CBL_STAT3_FER_SOCS3_PTPN11_SMAD4_JAK1_STAT1_JAK2_CEBPA	0					2		1					21																											17						26		10
interleukin-7-mediated signaling pathway|STAT3_IRS1_SOCS1_STAT5A_JAK1_IRS2_JAK3_SMARCA4	0					1							21																											13						2		7
interleukin-9-mediated signaling pathway|STAT3_IL9_STAT5A_JAK1_STAT1_JAK3	0					2							21																											13								8
Intestinal absorption|IREB2_SCARB1_SLC5A1_ABCG8_FABP1_LEP_AKR1C1_VDR_LDLR	0	1																																						2								2
Intestinal epithelial cell maturation|TYMS_CDKN1A_HIF1A	0													1																																		2
Intracellular ph elevation|CFTR_SLC26A3_NOX1_BCL2	0							1																													1			6		2				4		2
Intracellular sequestering of iron ion|SRI_FTH1_FTL	0																																							3								6
intra-S DNA damage checkpoint|ATF2_XPC_FANCD2_MRE11A_CHEK2	0
Intrinsic apoptotic signaling pathway in response to oxidative stress|MAP3K5_JAK2_PRKCD_BCL2_DIABLO_CYP1B1	0							1																													1			3		2				2		2
Iris morphogenesis|WNT2_PITX2_PAX6_HIF1A	0													1																																		2
Iron coordination entity transport|LTF_ABCB6_HPX_ASIC3_LCN2	0																																							7								6
Iron import into cell|LTF_SLC11A2_HFE	0									1																														6
Iron ion transmembrane transport|SLC40A1_ABCB6_ASIC3_SLC11A2_HFE	0									1																														1								6
Kidney vasculature development|HES1_PKD2_BMP4_PDGFRA_NOTCH1_CD34_TEK_ACTA2	0					1																																		5
Labyrinthine layer blood vessel development|MAPK1_HES1_WNT2_PLG_RBPJ_AKT1	0																																							3				1		2
Labyrinthine layer morphogenesis|SOCS3_BMP7_NCOA1_FGFR2_IL10_ADM	0																																		1												1	4
Lens morphogenesis in camera-type eye|BMP4_MEIS1_ABI2_ATF4_CTNNB1_SKI	0																																							1						190		1
Leptin-mediated signaling pathway|SIRT1_STAT3_LEP_LEPR_ADIPOR1	0					1							21																											15								9	1
Leukocyte adhesion to vascular endothelial cell|SELP_CCR2_LEP_SELE_CX3CR1_SPN_ITGB1_ROCK1_TNF	0													1																										18	1					2		29
Leukocyte aggregation|IL1B_ZAP70_MSN_CD47_S100A8_S100A9_BMP7_CD44	0																																							4						2		10
Leukocyte apoptotic process|BAX_CASP3_CASP9_CTSL_FASLG_BAK1_IL2RA_BCL2L11_AKT1_IRF3	0							3						1												2									1		1			11				1		30		26
Leukocyte migration involved in inflammatory response|CX3CL1_LBP_SELE_RTN4_S100A8_S100A9_ALOX5	0																																							1	1							2
Leukocyte tethering or rolling|SELP_LEP_SELE_CX3CR1_SPN_ITGB1_ROCK1_TNF	0													1																										18	1					2		29
Leydig cell differentiation|CCND1_PDGFRA_NKX2-1_AR	0							2		1															1										1					5					1	30		42
L-glutamate import|SLC17A7_SLC1A1_SLC1A2_SLC7A11	0																																							3								1
Lipid hydroxylation|CYP3A4_CYP2C8_CYP1A1_CYP2E1	0						1	3																											2					13								24
Lipid storage|CRY1_PLIN3_APOA1_APOE_IL1B_PLIN2_PNPLA2_CAV1_PLIN5_TNF	0													1																										15	1					10		32
Lipoxygenase pathway|PON1_PTGS2_ALOX5_GPX1_ALOX5AP	0					1		1				1	1																											6	1					6		20
Locomotory exploration behavior|APOE_CRH_LRRK2_PRKCE_GAD1_DPP4_DLG4	0																																				1			23						4		8
Long-chain fatty acid biosynthetic process|CYP2C9_GSTM1_CYP3A4_CYP1A2_PTGS2_CYP2C8_ALOX5_CYP1A1_GSTP1_CYP2E1	0					1	1	5				1	1																						2					23	1					4		49
Long-term synaptic depression|CD38_SRF_PTEN_DRD1_ARF1	0							1																																2						6	1	4
Low-density lipoprotein particle remodeling|CETP_MPO_APOB_APOE_LPA_AGT	0							2																											1					21						4		133
Lung cell differentiation|SOX9_FOXA1_CTNNB1_RBPJ_NKX2-1_THRB_CREB1_YAP1	0																																							3						2		7
Lung epithelial cell differentiation|SOX9_FOXA1_RBPJ_NKX2-1_THRB_CREB1_YAP1	0																																							3						2		7
Lung saccule development|FOXA1_NKX2-1_CREB1_STRA6	0																																							2								3
Lymph node development|RIPK3_TGFB1_PDPN_FADD_RORC_LTB_TNFRSF11A	0																																				1			1								9
Lymphoid progenitor cell differentiation|FLT3_BMP4_KIT_GATA3_BCL2	0							1																											2		1			3		2				10		28
Macrophage activation involved in immune response|GRN_LBP_IFNG_PRKCE_TREM2_SYK_IL33	0							1			1																										1			7	1					16		5
Macrophage chemotaxis|CX3CL1_CCL2_LGALS3_EDNRB_CCL5_CCL3	0					1																						1												2								1
Macrophage derived foam cell differentiation|TGFB1_EP300_PPARG_STAT1_SELK	0					1																															1			2						2		5
Macrophage migration|CX3CL1_CCL2_LGALS3_CCR2_P2RY12_EDNRB_CCL5_CCL3	0					1																						1												4								1
Maintenance of gastrointestinal epithelium|SOX9_NOD2_TLR9_RBP4_TLR4_STRAP_MUC4	0																																							3								17
Maintenance of protein location in mitochondrion|HK2_PINK1_TSPO_HK1_AKT1	0																																							1				1		6		1
Male mating behavior|OXT_GRIN1_PTEN_NCOA1	0							1																																3								1
Mammary gland alveolus development|CCND1_EGF_ERBB4_AR_AREG_TNFSF11_HIF1A_TNFRSF11A_VEGFA	0							3		1				1											1										1					14					1	30		76
Mammary gland duct morphogenesis|MSX2_TBX3_CSF1R_CCL11_PGR_SRC_AR_AREG_FGFR2_VDR	0	1						1		1															1	1									2					31	2				1	46		53
Mammary gland epithelial cell differentiation|SMO_ERBB4_AKT2_HIF1A_AKT1	0													1																										3				1		8		9
Mammary gland epithelial cell proliferation|MAPK1_CCND1_STAT6_AREG_TNFSF11	0							1																											1					3				1
Manganese ion transport|TRPC5_TRPC6_TRPC3_TRPC4_SLC11A2_TRPC1_TRPC7	0							2																																2								1
Mast cell chemotaxis|KIT_CCL11_RAC1	0																																		2					5						12		31
Mast cell degranulation|CBL_KIT_LAT2_LYN_BTK	0							1																											1					7						30		28
Maternal behavior|OXT_OXTR_PTEN_AVP_DRD1	0							1																													1			15								7
Mating behavior|OXT_APP_GRIN1_PTEN_AVP_TH_DRD1_THRB_NCOA1	1							1																											1		1			54	1					6		46
Megakaryocyte development|EP300_SRF_MEIS1_KIT_PTPN11_ABI1_PTPN6	0																																		1					2						350		29
Membrane depolarization during action potential|TRPM4_CACNA1C_CACNA1D_SCN1A_CACNB2_CACNA1H_ANK2_SCN10A	0																																															1
Membrane depolarization during av node cell action potential|TRPM4_CACNA1C_CACNB2	0
Membrane depolarization during cardiac muscle cell action potential|TRPM4_CACNA1C_CACNA1D_CACNB2_ANK2	0
Membrane protein ectodomain proteolysis|ADAM10_PRKCQ_ADAM17_BACE1_PSEN1_PSEN2_APH1A_DAG1_PSENEN	0																																		1					4						4		3
Membrane protein intracellular domain proteolysis|TGFB1_NFKB1_ADAM10_ADAM17_PSEN1_PSEN2_APH1A_RELA_TRAF6_PSENEN	0							1																													1			2					1	2		5
Membrane raft assembly|CAV2_CAV1_ANXA2_S100A10	0																																							4
Membrane to membrane docking|ICAM1_MSN_ROCK1	0																																							6								3
Mesenchymal cell proliferation|BMP4_CTNNB1_STAT1_BMP2_BMP7_FGFR2	0					1																																		2								3
Mesenchymal to epithelial transition|BMP4_SMO_PELO_GATA3_GDNF	0																																		1					6								10
Metanephric collecting duct development|AQP2_BMP4_PKD1_CALB1	0																																							1
Metanephric nephron development|HES1_PKD2_BMP4_SOX9_SMO_PDGFRA_PKD1_CD34_NPHS2_GDNF	0					1																																		9								9
Metanephric nephron epithelium development|HES1_PKD2_SOX9_PKD1_CALB1_NPHS2	0																																							1
Metanephric nephron morphogenesis|HES1_PKD2_BMP4_SOX9_SMO_PKD1_GDNF	0																																							7								9
Metanephric nephron tubule development|HES1_PKD2_SOX9_PKD1_CALB1	0																																							1
Metanephros morphogenesis|HES1_PKD2_BMP4_SOX9_SMO_PKD1_CALB1_CTNNB1_GDNF	0																																							7								9
Microglial cell activation involved in immune response|GRN_TREM2_IL33	0																																							1						16		1
Microglial cell proliferation|CX3CL1_CSF1R_CLU_TREM2_IL33	0																																							1								1
Midgut development|SMO_EGFR_RET_DAB1_EDNRB	0																																							4		1						20
Mismatch repair|ERCC1_RPA3_MLH1_LIG1_MSH3_XPC_EXO1_PCNA_TDG_SETD2	0													1																										2						4		13
Mitochondrial electron transport, succinate to ubiquinone|SDHA_SDHC_SDHD	0																																															1
Mitochondrial fragmentation involved in apoptotic process|ATG3_BAX_VPS35_ERBB4_BNIP3	0							1						1												1											1			9						2		21
Mitochondrial outer membrane permeabilization|BAX_BID_PMAIP1_BNIP3_BCL2L11_BAD	0		1					1						1												1										1	1			12						2		29
Mitochondrion to lysosome transport|VPS35_PARK2_PINK1	0
Mitophagy|MAP1LC3B_BECN1_PARK2_SQSTM1	0
Mitotic cell cycle arrest|FAP_CDKN1B_DUSP1_TP53_GADD45A_CDKN1A	0							2						1	1																				1					2						2		2
Mitotic dna replication|LIG1_MCM6_BRCA2_RAD51	0
Mitotic g2 dna damage checkpoint|ATM_MRE11A_BLM_FOXO4_CDK1_CDKN1A	0																											1												5						4		16
Mitotic g2/m transition checkpoint|ATM_MRE11A_BLM_ORC1_FOXO4_CDK1_CDKN1A_BRCA1_RAD17	0																											1												5						10		16
Mitotic recombination|ERCC1_MSH3_RAD52_RAD50_BRCA2_RAD51	0																								1
Mitotic spindle assembly checkpoint|APC_ATM_PLK1_BIRC5_BUB1_TPR_CDC20	0																											2												4						22		34
Modulation by host of viral genome replication|PARK2_FMR1_CCL8_HSPA8_PHB	0																			1															1													31
Modulation by symbiont of host apoptotic process|GAPDH_BCL2L1_CASP8_BCL2L11_BAD	0		1																																					4						12		11
Modulation by symbiont of host cellular process|CD4_GAPDH_BCL2L1_ULK1_ATG7_CASP8_ATG5_BCL2L11_BAD	0		1																																					9						12		31
Modulation by symbiont of host programmed cell death|GAPDH_BCL2L1_ATG7_CASP8_BCL2L11_BAD	0		1																																					6						12		11
Modulation by virus of host apoptotic process|BCL2L1_CASP8_BCL2L11_BAD	0		1																																					2								10
Modulation by virus of host cellular process|CD4_BCL2L1_ATG7_CASP8_BCL2L11_BAD	0		1																																					7								30
Modulation by virus of host process|CD4_EIF2AK2_BCL2L1_INSR_ATG7_CASP8_BCL2L11_BAD_RXRA_DAG1	0		1																																					7						2		30
Modulation of age-related behavioral decline|APP_CCL11_GRM5_PSEN1_DKK1_PRNP_B2M	0																																		1					6						6		12
Monoamine transport|SLC6A2_SLC6A4_SLC6A3_SNCA_PARK2_SYK_DRD1_MECP2_PARK7	0							1			1																													135								11
Monocyte aggregation|IL1B_CD47_BMP7_CD44	0																																							1						2		8
Monocyte differentiation|BMP4_CSF1R_PPARG_FASN_MEF2C_JUN_PIR_VEGFA	0					1		1																																2						4		5
Monoterpenoid metabolic process|CYP2C9_CYP3A4_CYP1A2_CYP2C19_CYP2E1	0						1	4																											1					17								29
Morphogenesis of an epithelial fold|TP63_EGFR_AR_BMP7_FGFR2_HIF1A	0							1		1				1											1										1					8		1			1	30		58
mRNA transcription by RNA polymerase II|STAT3_SRF_ATF4_SREBF1_DDIT3	0					1							21																											12					1			10
mRNA transcription|EREG_STAT3_SRF_TP53_PPARD_ATF4_SREBF1_HSF1_DDIT3	0					1		1					21	1	1																				1					13					1			10
Multicellular organismal iron ion homeostasis|SLC40A1_BMP6_SLC11A2_HFE_HAMP	0									1
Multi-organism cellular process|CD4_CAV2_CCR5_GAS6_CAV1_CXCR4	0																																							4						2		24
Muscle cell cellular homeostasis|SRF_SOD1_PLG_DMD_LAMP2_HIF1A	0									1				1																					1													7
Myelin maintenance|ABCD1_SOD1_CLU_PRX_PTEN_AKT2_CXCR4_AKT1	0							1		1																									1					4				1		16		8
Myeloid dendritic cell activation|RELB_IL4_CAMK4_PSEN1_RBPJ_HMGB1_TRAF6	0																																							1						2		5
Myeloid dendritic cell differentiation|RELB_IL4_CAMK4_PSEN1_RBPJ_TRAF6	0																																							1						2		2
Myeloid leukocyte cytokine production|SIRT1_KIT_GAS6	0																																		1					3						8		29	1
Myoblast proliferation|HGF_IGF1_GPX1	0																																													2		14
Myotube cell development|CAV2_MYOG_SMO_IGF1_STAC3_P2RX2_RYR1_SKI_NFATC2_GPX1	0																																													4		8
Necroptotic process|RIPK3_TP53_FADD_CD14_MLKL_TRPM7_FASLG_TLR4_CYLD_TNF	0							1						2	1																				1					12	1					2		51
Necroptotic signaling pathway|RIPK3_FADD_MLKL_FASLG_TNF	0													1																										8	1					2		34
Negative regulation by host of viral process|LTF_CRP_PTX3_PARK2_CCL8	0																	1										3												6						4	3	21
Negative regulation by host of viral transcription|TARDBP_JUN_HDAC1_CCL5_CCL3_CCL4	0					1																						1									4											3
Negative regulation of activated t cell proliferation|CASP3_FOXP3_PRNP_CD274_LGALS9	0							1																		1		1							1		1			3						2		15
Negative regulation of acute inflammatory response|IL4_PPARG_NLRP3_INS_VIMP_GSTP1_ADCYAP1	0							1																													2			23						4		35
Negative regulation of adenylate cyclase activity|GABBR2_NPR3_CCR2_GNAI2_DRD2_EDNRB_AKAP5	0																																							6						2
Negative regulation of adherens junction organization|BMP6_RDX_VEGFA	0																							1																								4
Negative regulation of alcohol biosynthetic process|NFKB1_CYP27B1_APOE_SOD1_BMP2	0									1																									1					6								3
Negative regulation of alpha-beta t cell differentiation|IL2_IL4_SMAD7_RUNX1_SOCS1_HMGB1_FOXP3_ANXA1_RUNX3_JAK3	0																											1												1								14
Negative regulation of amyloid fibril formation|IAPP_APOE_CLU_LDLR	0																																							6								3
Negative regulation of amyloid-beta clearance|CYP51A1_IFNG_SRF_TNF	0													1																										9	1					2		28
Negative regulation of androgen receptor signaling pathway|SIRT1_NCOR1_HDAC1_NCOR2_SMARCA4_PHB	0																			1															1					1								32	1
Negative regulation of anoikis|PIK3CA_NTRK2_NOTCH1_BCL2L1_CAV1_MCL1_SRC_ITGB1_BCL2	0							1																		1											1			28	2	2				2		3
Negative regulation of atpase activity|SIRT1_LTF_TNNT2_TP53_TSC1_PLN	0							1						1	1																				1					8								2	1
Negative regulation of b cell activation|TNFRSF13B_ATM_CTLA4_CASP3_FOXP3_IL10_CDKN2A_LYN_BTK	0							2																		1		3							1		1			7						4	1	29
Negative regulation of b cell apoptotic process|CD74_MIF_IL2_ADA_IRS2	0																																							1						4		63
Negative regulation of b cell proliferation|TNFRSF13B_ATM_CTLA4_CASP3_IL10_CDKN2A_LYN_BTK	0							2																		1		2							1		1			7						4	1	20
Negative regulation of behavior|CRH_UCN_MC4R_DRD2_ADA_CCK_INS	0																						1																	50	1					6		17
Negative regulation of bicellular tight junction assembly|ROCK2_ROCK1_TNF_IKBKB	0													1																										11	1					2		26
Negative regulation of bone mineralization|FGF23_SOX9_TRPM4_PTH_HIF1A_CCL3	0													1																										5								14
Negative regulation of calcium ion transport into cytosol|PKD2_EPO_CASQ2_SRI_BCL2_TMBIM6_TRDN_NOS1	0							1																													1			7		2				2		19
Negative regulation of calcium-mediated signaling|CD22_PKD2_CASQ2_SRI_ITPR1_GSK3B_MTOR_PRNP_TRDN	0							1					2															1												12								13
Negative regulation of cardiac muscle cell apoptotic process|SIRT4_PDPK1_JAK2_ILK_NFE2L2_NRG1_RGL2_HSF1	1					1																						1								1	1			4	2					24		10	1
Negative regulation of cardiac muscle cell differentiation|PAK1_SMAD4_DKK1_BMP2_G6PD_PPARA	0																																			2				4		1				34		7
Negative regulation of cardiac muscle cell proliferation|MEIS1_GJA1_JARID2_RBP4_PTEN	0							1																																1								1
Negative regulation of cardiac muscle hypertrophy|TNFRSF1A_NOTCH1_PAK1_SMAD3_JARID2_SMAD4_LMNA_FOXO1_G6PD_PPARA	0																																			2	1			9		1				34		3
Negative regulation of cardiac muscle tissue growth|MEIS1_PAK1_GJA1_JARID2_RBP4_PTEN_G6PD_PPARA	0							1																												2				5		1				34		3
Negative regulation of cardiocyte differentiation|EGFR_PAK1_WNT3A_SMAD4_DKK1_BMP2_G6PD_PPARA	0																																			2				8		2				34		21
Negative regulation of cartilage development|BMP4_SOX9_RARA_PTH_LEP_RARB_PTPN11_CTNNB1_TGFBR1_PTHLH	0																																							8						2		13
Negative regulation of cd4-positive, alpha-beta t cell differentiation|IL2_IL4_SMAD7_RUNX1_HMGB1_FOXP3_ANXA1_RUNX3_JAK3	0																											1												1								14
Negative regulation of cell adhesion molecule production|APOA1_NOTCH1_NOTCH4	0																																							2
Negative regulation of cell cycle arrest|MIF_CCND1_MDM2_HSP90AB1_CDK9_CHEK2_GPER1	0							1																																1								62
Negative regulation of cell killing|CEACAM1_IL4_HSP90AB1_LGALS9_HLA-A_HLA-B_ARRB2_PTPRC_MICA	0																																															1
Negative regulation of cell proliferation involved in kidney development|BMP4_GATA3_BMP7	0																																		1					1
Negative regulation of cell size|UCN_TSC1_MTOR_PTEN_RDX_RHOA_AKT1	0							2					2											1				1												20				1		2		12
Negative regulation of cell-cell adhesion mediated by cadherin|NOTCH1_BMP6_PLG_NOTCH4_VEGFA	0																																							2								2
Negative regulation of cellular extravasation|CCL21_PTGER4_BCR_PLCB1_CXCL12	0																																															24
Negative regulation of cellular glucuronidation|UGT1A8_UGT1A10_UGT1A9_UGT1A1_UGT1A3	0																																		1					1								4
Negative regulation of cellular response to hypoxia|ENO1_CD34_PINK1_TMBIM6	0					1																																		1						2
Negative regulation of cellular response to insulin stimulus|PRKCQ_IL1B_TSC1_IRS1_LPL_SOCS1_SOCS3_PTPN1_PRKCD_RELA	0							1																																7					2	4		14
Negative regulation of cholesterol storage|PPARG_PPARD_ABCA1_PPARA_NR1H3	0																																							1						2		6
Negative regulation of cholesterol transport|NFKB1_APOE_EGF_ABCG8_PCSK9_SREBF2	0							1																												1				14								31
Negative regulation of chondrocyte differentiation|BMP4_SOX9_PTH_RARB_PTPN11_CTNNB1_TGFBR1_PTHLH	0																																							6								13
Negative regulation of chronic inflammatory response|IL4_FOXP3_CYP19A1_IL10	0																											1																			1	11
Negative regulation of circadian rhythm|CRY1_PER2_CRH_DRD2_ADA_CRY2	0																																							18	1					14		10
Negative regulation of circadian sleep/wake cycle, sleep|CRH_DRD2_ADA	0																																							18						4		8
Negative regulation of collagen biosynthetic process|PPARG_PPARD_RAP1A_CIITA	0																																							1						2		3
Negative regulation of collagen metabolic process|PPARG_PPARD_RAP1A_CST3_CIITA	0																																							1						2		3
Negative regulation of cyclin-dependent protein serine/threonine kinase activity|CDKN1B_APC_PLK1_CASP3_MEN1_PTEN_CDKN1A_CDKN2A_CEBPA	0							2																		1		1							1		1			5						2		24
Negative regulation of cytokine production involved in immune response|HMOX1_TGFB1_APOA1_SMAD7_FOXP3_JAK3_TNF_IL10_HFE	0									1				1														2									1			9	1					2	1	41
Negative regulation of cytosolic calcium ion concentration|LRP1_SMAD3_DRD2_RYR3_OPRM1	0																																				1			8								1
Negative regulation of dendrite development|UBE3A_APOE_TRPC5_CARM1_TRPC6_PTEN_ID1_DCC_HDAC2	0							3																																9								3
Negative regulation of dendrite morphogenesis|UBE3A_TRPC5_TRPC6_PTEN_ID1	0							3																																3								1
Negative regulation of dendritic cell apoptotic process|CCR7_CCL21_AXL_CCL19_GAS6_CXCL12	0																																							1								1
Negative regulation of dendritic spine maintenance|APOE_FYN_PRNP	0																																							14								2
Negative regulation of digestive system process|SCT_OXT_ABCG8_PTGER1_UCN_OXTR_HAMP_NR1H3	0																																							9								4
Negative regulation of dna damage response, signal transduction by p53 class mediator|CD74_SIRT1_MIF_SNAI1_MDM2_CD44	0																																							2								64	1
Negative regulation of endoplasmic reticulum calcium ion concentration|BAX_ATP2A1_TGM2_BAK1	0							1						1												1											1			7						26		21
Negative regulation of endoplasmic reticulum stress-induced intrinsic apoptotic signaling pathway|XBP1_LRRK2_BCL2L1_PARK2_PTPN1_HSPA1A_SYVN1_VIMP_TMBIM6_PARK7	0																																							2					1			2
Negative regulation of endothelial cell differentiation|JAG1_NOTCH4_ID1_ACVRL1_VEGFA	0																																															2
Negative regulation of epidermal cell differentiation|HES1_MSX2_TP63_NOTCH1_EZH2	0																																				1			3
Negative regulation of epidermis development|HES1_MSX2_SMO_TP63_NOTCH1_EZH2	0																																				1			3								6
Negative regulation of extracellular matrix disassembly|FAP_TGFB1_DPP4_CST3	0																																				1			3						2		3
Negative regulation of extracellular matrix organization|TNFRSF1A_FAP_TGFB1_NOTCH1_DPP4_CST3	0																																				1			5						2		3
Negative regulation of fatty acid oxidation|SIRT4_SOX9_CNR1_PLIN5_AKT1	0																																							2				1		2
Negative regulation of fatty acid transport|ACSL4_IRS2_AKT2_AKT1	0																																							1				1		10		1
Negative regulation of feeding behavior|UCN_MC4R_CCK_INS	0																						1																	32	1					2		9
Negative regulation of fibroblast proliferation|TP53_FTH1_PPARG_BAX_MED25_NF1_EMD_SKI_GSTP1_MYC	0							2						2	1											1									1		1			12						34		27
Negative regulation of gastric acid secretion|SCT_OXT_UCN_OXTR	0																																							9								1
Negative regulation of gene silencing by mirna|TGFB1_POU5F1_STAT3_NCOR1_TP53_PPARG_NCOR2_ELAVL1_TNF	0					1		1					21	2	1																				1		1			21	1					4		34
Negative regulation of glial cell apoptotic process|CCL2_TRAF2_GAS6_PRKCD_PRKCA	0					1																						1												8								1
Negative regulation of glial cell differentiation|HES1_NOTCH1_F2_CTNNB1_NF1_DAB1_LDLR	0																							1												5				133	7		1			28		19
Negative regulation of glial cell proliferation|HES1_NOTCH1_SKI_TSPO_ADCYAP1	0																																							2						6		1
Negative regulation of glucocorticoid receptor signaling pathway|CRY1_CLOCK_PER1_CRY2_PHB	0																			3															1	1				6	1					74		38	1
Negative regulation of gluconeogenesis|CRY1_EP300_LEPR_INS_ADIPOQ_MST1	0																																							1						10		4
Negative regulation of glucose transmembrane transport|IL1B_FABP5_LEP_SIRT6_VIMP_TNF	0													1																										11	1					2		30
Negative regulation of glucuronosyltransferase activity|UGT1A8_UGT1A10_UGT1A9_UGT1A1_UGT1A3	0																																		1					1								4
Negative regulation of glycolytic process|MYOG_HDAC4_STAT3_PPARGC1A_NCOR1_SIRT6_PPARA	0					1							21																											14								9
Negative regulation of glycoprotein metabolic process|AGO2_HBEGF_PTX3_ITM2B_CST3_JAK3	0																																							1								2
Negative regulation of granulocyte differentiation|CEACAM1_RARA_RUNX1_TRIB1_ADIPOQ	0																																							1						2
Negative regulation of heart contraction|IL2_SRI_ADRBK1_BIN1_TAC1_PDE4D_PLN_JAK2_ATP2A2_TRPV1	0						2	2																																19								53
Negative regulation of hematopoietic progenitor cell differentiation|HES1_NOTCH1_HSPA9_NFE2L2	1					1																						1								1	1			3	2							8
Negative regulation of heterotypic cell-cell adhesion|APOA1_KLF4_ADIPOQ_IL10	0																																														1	2
Negative regulation of histone acetylation|SIRT1_SNCA_ATG5_SET_FOXP3_BRCA1	0		4	1	1			12		22								1	1	6	1					3	1	2			4			2	6	7	10		2	129	8	7			4	610		513	2
Negative regulation of histone deacetylation|SPHK2_UCN_FOXP3_SKI	0																											1																		6		10
Negative regulation of histone h3-k9 methylation|SIRT1_SMARCB1_DNMT3B_DNMT1_BRCA1	0																																							1						6		3	1
Negative regulation of histone methylation|SIRT1_SMARCB1_DNMT3B_JARID2_DNMT1_FH_BRCA1	0																																							4						6		4	1
Negative regulation of hydrogen peroxide metabolic process|STAT3_MMP3_HDAC6_FYN_HP	0					1		1					21																						3					24						6		34
Negative regulation of hydrogen peroxide-induced cell death|HGF_LRRK2_MET_PINK1_NFE2L2_IL10_PARK7_GNB2L1	2					1		1																				1							1	1	1			24	2				1	22	2	108
Negative regulation of hydrogen peroxide-induced neuron death|PINK1_IL10_PARK7_GNB2L1	0																																														1	2
Negative regulation of hydrogen peroxide-mediated programmed cell death|HGF_MET_PINK1_PARK7	1							1																											1					23					1	22	1	98
Negative regulation of hypoxia-induced intrinsic apoptotic signaling pathway|ENO1_PINK1_TMBIM6	0																																													2
Negative regulation of immature t cell proliferation in thymus|BMP4_ERBB2_CDKN2A	0																																							1								4
Negative regulation of immunoglobulin secretion|CD22_IL33_TMBIM6	0																																															1
Negative regulation of inclusion body assembly|DNAJB1_SORL1_HSPA1A_HSF1	0
Negative regulation of inflammatory response to antigenic stimulus|HLA-DRB1_VIMP_GPX1_IL10_ADCYAP1	0																																							1						2	1	2
Negative regulation of insulin receptor signaling pathway|PRKCQ_IL1B_TSC1_IRS1_SOCS1_SOCS3_PTPN1_PRKCD_RELA	0							1																																7					2	4		10
Negative regulation of interleukin-1 beta production|CX3CL1_APOA1_IGF1_NLRP3_CX3CR1_FFAR4_TREM2_GSTP1_NLRC4_ARRB2	0							1																													2			23								32
Negative regulation of interleukin-12 production|NFKB1_CCR7_TLR8_JAK3_ARRB2_IL10_TIGIT	0																																														1	2
Negative regulation of interleukin-2 production|HDAC7_CD34_KAT5_FOXP3_GATA3_PRNP_PTPRC	0					1																						1							1					1								11
Negative regulation of intrinsic apoptotic signaling pathway by p53 class mediator|CD74_SIRT1_MIF_MDM2_PARK2_BCL2_CD44_MUC1	0							1																													1			2		2				2		65	1
Negative regulation of intrinsic apoptotic signaling pathway in response to dna damage by p53 class mediator|CD74_SIRT1_MIF_BCL2_CD44_MUC1	0							1																													1			2		2				2		65	1
Negative regulation of iron ion transmembrane transport|ISCU_ATP7A_HAMP	0
Negative regulation of kidney development|BMP4_CTNNB1_STAT1_GATA3_BMP7_ADIPOQ	0					1																													1					2								3
Negative regulation of leukocyte adhesion to vascular endothelial cell|CCL21_KLF4_CXCL12	0																																															1
Negative regulation of leukocyte chemotaxis|MIF_C5_CCL2_DUSP1_KLRK1_DPP4_CYP19A1_DDT	1					1		2		1																		1												6								88
Negative regulation of leukocyte degranulation|CEACAM1_HMOX1_CCR2_BCR_LGALS9	0																											1																				27
Negative regulation of leukocyte mediated cytotoxicity|CEACAM1_LGALS9_HLA-A_HLA-B_ARRB2_PTPRC_MICA	0																																															1
Negative regulation of ligase activity|SMAD7_PSEN1_PARK7_CDKN2A	0																																													2		1
Negative regulation of lipase activity|APOA1_ANGPTL4_ANXA1_PLIN5_POR	0																																													2		4
Negative regulation of lipid catabolic process|SORL1_IL1B_CNR1_PLIN5_INS_TNF_AKT1	0													1																										12	1			1		6		31
Negative regulation of lipid storage|NFKBIA_CRP_PPARG_PPARD_LEP_PNPLA2_ABCA1_PPARA_TNF_NR1H3	0													1				1										3												11	1					8	3	50
Negative regulation of long-chain fatty acid import across plasma membrane|IRS2_AKT2_AKT1	0																																							1				1		10		1
Negative regulation of lyase activity|GABBR2_MTRR_NPR3_CCR2_GNAI2_DRD2_EDNRB_AKAP5	0																																							6						2
Negative regulation of macrophage activation|CX3CL1_GRN_IL4_PTPRC_LDLR_NR1H3	0																																							2						16		2
Negative regulation of macrophage apoptotic process|CCR5_NOD2_VIMP_CCL5	0																																							1						2		2
Negative regulation of macrophage chemotaxis|MIF_C5_CYP19A1_DDT	1							1		1																														5								86
Negative regulation of macrophage derived foam cell differentiation|CETP_NFKBIA_CRP_PPARG_ABCA1_PPARA_ADIPOQ_NR1H3	0																	1										3																		6	3	25
Negative regulation of mature b cell apoptotic process|CD74_MIF_ADA	0																																							1						2		63
Negative regulation of membrane potential|LTF_BAX_PMAIP1_MAPT_BNIP3_TRPV1	0						2	3						1												1											1			27						2		68
Negative regulation of metanephros development|BMP4_CTNNB1_STAT1_ADIPOQ	0					1																																		2								3
Negative regulation of microglial cell activation|CX3CL1_GRN_PTPRC_LDLR	0																																							2						16		1
Negative regulation of mitochondrial fission|PPARGC1A_MAPT_PINK1	0																																							2								1
Negative regulation of mitochondrial membrane potential|BAX_PMAIP1_MAPT_BNIP3_TRPV1	0						2	3						1												1											1			21						2		68
Negative regulation of mitotic sister chromatid segregation|APC_ATM_PLK1_BIRC5_BUB1_TPR_CDC20_ATRX_PTTG1	0																											2												4						22		34
Negative regulation of mitotic sister chromatid separation|APC_ATM_PLK1_BIRC5_BUB1_TPR_CDC20_PTTG1	0																											2												4						22		34
Negative regulation of monooxygenase activity|NFKB1_CYP27B1_SNCA_CAV1_CNR1_ENG	0																																							1								3
Negative regulation of morphogenesis of an epithelium|BMP4_CTNNB1_STAT1_PTEN_GATA3_BMP7_TNF	0					1		1						1																					1					11	1					2		29
Negative regulation of muscle adaptation|NOS3_SMAD3_MTOR_LMNA_KLF4_FOXO1	0							2					2															1									1			21								12
Negative regulation of muscle contraction|SRI_SOD1_ADRB2_ADRBK1_BIN1_ATP2A1_PTGS2	0					1		1		1		1	1																						1					11	1					4		29
Negative regulation of myeloid cell apoptotic process|MIF_EPO_CCR5_NOD2_BCL2_VIMP_CCL5	0							1																													1			3		2				4		67
Negative regulation of myeloid leukocyte mediated immunity|HMOX1_CCR2_BCR_LGALS9	0																											1																				27
Negative regulation of myoblast differentiation|TGFB1_BMP4_SOX9_TBX3_NOTCH1_IL18_CXCL10_PPARD_TNF_DDIT3	0													1																					1		1			13	1					2		29
Negative regulation of myosin-light-chain-phosphatase activity|ROCK2_ROCK1_TNF_IKBKB	0													1																										11	1					2		26
Negative regulation of natural killer cell mediated cytotoxicity|CEACAM1_LGALS9_HLA-A_HLA-B_ARRB2_MICA	0																																															1
Negative regulation of necrotic cell death|UCN_FADD_CAV1_RBCK1_CASP8	0																																															7
Negative regulation of neural precursor cell proliferation|SIRT2_SLC6A4_TP53_NF1_ILK_PAX6	0							1						1	1																				1					125								12	1
Negative regulation of neuron migration|CX3CL1_STAT3_COL3A1_ERBB4_NRG1	0					1							21																								1			16								8
Negative regulation of neurotransmitter secretion|ASIC1_RAP1B_NF1_PARK2_RAP1A_FMR1	0																																															2
Negative regulation of neurotransmitter transport|ASIC1_RAP1B_SNCA_NF1_PARK2_RAP1A_FMR1_NOS1	0																																							3								11
Negative regulation of nik/nf-kappab signaling|HDAC7_PPM1A_NLRP3_ADIPOR1_BMP7_RELA_CYLD	0							2																													2			23					1	4		34
Negative regulation of nitric oxide biosynthetic process|CD34_ROCK2_CAV1_TSPO_OPRM1_IL10	0					1																																		4						4	1	3
Negative regulation of nitric-oxide synthase biosynthetic process|EDN1_VIMP_GSTP1	0
Negative regulation of organ growth|SLC6A4_MEIS1_PAK1_GJA1_JARID2_RBP4_PTEN_G6PD_PPARA	0							1																												2				129		1				34		14
Negative regulation of osteoclast differentiation|IL4_LTF_FBN1_CTNNB1_NF1_MAFB_TLR4_CCL3	0																																							9								17
Negative regulation of oxidative stress-induced neuron intrinsic apoptotic signaling pathway|PARK2_PINK1_PARK7_HIF1A	0													1																																		2
Negative regulation of pathway-restricted smad protein phosphorylation|XBP1_SMAD7_ENG_DKK1_STRAP	0																																							2								8
Negative regulation of peptidyl-lysine acetylation|SIRT1_SNCA_ATG5_SET_FOXP3_BRCA1_HDAC2	0		4	1	1			12		22								1	1	6	1					3	1	2			4			2	6	7	10		2	129	8	7			4	610		513	2
Negative regulation of phagocytosis|TLR2_ATG3_HMGB1_CD47_ATG5_PTEN_ADIPOQ_GNB2L1	0							1																																2								6
Negative regulation of platelet activation|CEACAM1_APOE_PDGFRA_NOS3_F2_CD9_PRKCD	0							1																1												5				151	7		1			28		25
Negative regulation of platelet-derived growth factor receptor signaling pathway|LRP1_PTGIR_HGS_SNCA_ADIPOQ	0																																							1
Negative regulation of potassium ion transport|CASQ2_HCRT_NOS3_BIN1_ATF4_CAV1_PTEN_SUMO1_ADCYAP1_NOS1	0							2																																15								17
Negative regulation of production of mirnas involved in gene silencing by mirna|TGFB1_STAT3_NCOR1_TP53_NCOR2_TNF	0					1		1					21	2	1																				1		1			21	1					2		32
Negative regulation of protein acetylation|SIRT1_GSK3B_SNCA_ATG5_SET_FOXP3_PARK7_BRCA1_HDAC2	0		4	1	1			12		22								1	1	6	1					3	1	2			4			2	6	7	10		2	131	8	7			4	610		513	2
Negative regulation of protein autophosphorylation|CAV1_JUN_ENG_ADIPOQ_PTPRC	0					1																																										3
Negative regulation of purine nucleotide metabolic process|MYOG_HDAC4_STAT3_PPARGC1A_NCOR1_SIRT6_PARP1_PPARA	0					1		1					21																											14								18
Negative regulation of receptor binding|PCSK9_ADIPOQ_IL10_HFE_ATP2A2_B2M_RUVBL2	0									1																										1											1	2
Negative regulation of receptor signaling pathway via jak-stat|SOCS1_SOCS3_HGS_CAV1_ADIPOR1_DAB1	0
Negative regulation of regulated secretory pathway|CEACAM1_HMOX1_RAP1B_NOTCH1_CCR2_BCR_GNAI2_RAP1A_FMR1_LGALS9	0																											1												2								27
Negative regulation of release of cytochrome c from mitochondria|HGF_BCL2L1_IGF1_CLU_PARK2_LMNA_AVP_ARRB2_GPX1_AKT1	0																																				1			12				1		4		21
Negative regulation of ryanodine-sensitive calcium-release channel activity|PKD2_CASQ2_SRI_TRDN	0																																							3								6
Negative regulation of sequestering of triglyceride|PPARG_PNPLA2_PPARA	0																																													2		3
Negative regulation of smooth muscle cell apoptotic process|IGF1_DNMT1_EDN1_ARRB2	0																																															2
Negative regulation of smooth muscle cell differentiation|EREG_NFATC3_DNMT1_FOXO4_NFATC2_NFATC1_MECP2	0																																												1			1
Negative regulation of sodium ion transmembrane transport|PCSK9_PRKCE_COMMD1_CAMK2D_AGT	0																																			1	1			1						2		1
Negative regulation of stem cell differentiation|HES1_JAG1_STAT3_NOTCH1_WNT3A_HSPA9_NFE2L2_YAP1	1					2							21															1								1	1			15	2					2		19
Negative regulation of steroid biosynthetic process|NFKB1_CYP27B1_SNAI1_APOE_SOD1_FGF19_BMP2	0									1																									1					6								3
Negative regulation of steroid metabolic process|NFKB1_CYP27B1_SNAI1_APOE_SOD1_FGF19_UGT1A8_UGT1A1_BMP2	0									1																									1					7								4
Negative regulation of striated muscle cell apoptotic process|SIRT4_PDPK1_JAK2_BMP7_ILK_NFE2L2_NRG1_RGL2_HSF1	1					1																						1								1	1			4	2					24		10	1
Negative regulation of striated muscle contraction|SRI_ADRBK1_BIN1_ATP2A1	0																																							3								6
Negative regulation of synapse organization|UBE3A_APOE_TLR2_FYN_PTEN_DKK1_PRNP	0							1																																16								11
Negative regulation of synaptic transmission, dopaminergic|SLC6A4_SNCA_PTGS2	0					1		1				1	1																											129	1					4		31
Negative regulation of synaptic vesicle exocytosis|RAP1B_RAP1A_FMR1	0
Negative regulation of systemic arterial blood pressure|CRH_ADRB2_TAC1_ADRB1_NPPB_NPPA_SOD2_TRPV1	0						2	2																																29						2		58
Negative regulation of t cell apoptotic process|BMP4_PRKCQ_PIP_RAG1_FADD_RORC_ADA_JAK3_HIF1A_CCL5	0													1																										7						30		6
Negative regulation of tau-protein kinase activity|IFNG_SORL1_RB1	0																																							6								8
Negative regulation of telomerase activity|TP53_PPARG_PIF1_MEN1_SRC	0							1						1	1											1									1					25	2					22		3
Negative regulation of t-helper 17 cell differentiation|IL2_IL4_SMAD7_FOXP3	0																											1																				10
Negative regulation of t-helper cell differentiation|IL2_IL4_SMAD7_FOXP3_ANXA1_JAK3	0																											1																				10
Negative regulation of thymocyte apoptotic process|BMP4_RAG1_RORC_ADA_JAK3_HIF1A	0													1																										1						2		4
Negative regulation of tissue remodeling|CD38_IAPP_TNFRSF11B_BCR_AGT_CST3	0																																													8	1	24
Negative regulation of transcription by competitive promoter binding|SMAD7_TFAP2A_CREB1_KDM2A_PHB_MUC1	0																			1															1					2								33
Negative regulation of transcription from rna polymerase ii promoter in response to stress|SIRT2_DNAJB1_JUN_HSPA1A_TMBIM6_CITED2	0					1																																		1
Negative regulation of translational initiation|AGO2_EIF2AK3_ATF4_EIF4EBP1_TPR_FMR1	0																																							1						20		1
Negative regulation of vascular associated smooth muscle cell differentiation|NFATC3_DNMT1_NFATC2_NFATC1	0																																												1			1
Negative regulation of vascular associated smooth muscle cell migration|MEF2C_TPM1_NFE2L2_ADIPOQ	1					1																						1								1	1			1	2							8
Negative regulation of vascular endothelial cell proliferation|CCL2_FLT1_PPARG_MEF2C_COL4A3	0					1																						1												1						2		3
Negative regulation of vascular wound healing|SERPINE1_ALOX5_TNF	0													1																										8	1					2		25
Negative regulation of vitamin d biosynthetic process|NFKB1_CYP27B1_SNAI1	0
Negative thymic t cell selection|CD74_CCR7_ZAP70_ATG5_PTPRC	0																																															4
Nervous system process involved in regulation of systemic arterial blood pressure|ASIC2_P2RX2_DRD2_AGT_MECP2_SOD2	0																																							5						2		4
Neural tube patterning|HES1_GSC_BMP4_SMO_FOXA1_WNT3A_WNT1_FGF8_PSEN1_PAX6	0																																							2						2		9
Neuron projection maintenance|ABCD1_APP_INSR_PSEN1_PRNP_INS_ATP1A3	0																																							7						8		9
Neuronal stem cell population maintenance|HES1_JAG1_CDH2_NOTCH1_FANCD2_SOX2_FOXO1_FOXO3	0																																							3								1
Neurotransmitter biosynthetic process|SLC6A4_SLC6A3_GAD2_TH_NOS1	1																																		1					164	1					4		54
Neurotransmitter reuptake|SLC6A2_SLC6A4_SLC6A3_SLC1A2_SNCA_PARK2_PARK7	0																																							131								12
Neurotransmitter uptake|SLC6A2_SNAP25_SLC6A4_SLC6A3_SLC1A2_SNCA_PARK2_PARK7	0																																							134								14
Neurotransmitter-gated ion channel clustering|APOE_GLRB_DLG4_RELN_GPHN	0																																							9								1
Neurotrophin signaling pathway|NTRK2_CASP3_HAP1_PTPN11_NGF_RAP1A_SRC_SOS1	0							1									1									2									1		1			40	2					8		19	1
Neurotrophin trk receptor signaling pathway|NTRK2_CASP3_HAP1_PTPN11_NGF_SRC_SOS1	0							1									1									2									1		1			40	2					8		19	1
Neutrophil clearance|CCR2_AXL_HMGB1_ANXA1	0																																							1								3
Neutrophil homeostasis|CCR2_AXL_HMGB1_MPL_ANXA1	0																																							1								3
Nitric oxide biosynthetic process|RORA_NOS3_NQO1_AKT1_NOS1_CYP1B1	0							1																1																16				1		2		13
Nitric oxide metabolic process|TLR2_RORA_NOS3_NQO1_POR_AKT1_NOS1_CYP1B1	0							1																1																17				1		4		20
Nitric oxide transport|AQP1_HBB_EDN1	0													1
Notch receptor processing, ligand-dependent|ADAM10_PSEN1_PSEN2_APH1A_PSENEN	0																																													2		1
Notch receptor processing|ADAM10_ADAM17_PSEN1_PSEN2_APH1A_PSENEN	0																																													2		1
Notch signaling involved in heart development|SNAI1_JAG1_NOTCH1_RBPJ	0																																							2
Nucleotide-binding oligomerization domain containing signaling pathway|NFKBIA_NOD2_CASP8_IRAK1_RELA_CYLD_TRAF6_UBC_MAP2K6_ITCH	0							1																																19					1	6		11
Olefinic compound biosynthetic process|LHB_STAR_GSTM1_CACNA1H_ALOX5_CYP19A1_GSTP1	0							2																																5						2		8
Omega-hydroxylase p450 pathway|CYP2C9_CYP4A11_CYP1A2_CYP2C8_CYP2C19_CYP1A1_CYP1B1	0							1																											1					11								11
One-carbon compound transport|CA2_AQP5_AQP3_AQP1	0													1																										7								4
Opsonization|LBP_CRP_PTX3_CD47	0																	1										3													1					4	3	23
Orbitofrontal cortex development|DRD2_FGFR1_FGFR2	0																																							6
Organ induction|BMP4_POU5F1_WNT2_FGF8_CTNNB1_BMP2_FGFR1_GDNF_FGF1	0																																							7								3
Ossification involved in bone maturation|IGF1_LEP_RYR1_BMP2_RHOA	0																																							12								5
Osteoblast development|MSX2_JUND_HDAC4_PTH1R_SMAD3_MEN1_BGLAP_RUNX2_SATB2_PTHLH	0																																				1			4								4
Osteoblast fate commitment|RUNX2_SMAD1_SMAD5	0																																															1
Otic vesicle development|SOX9_FGF8_GATA3_COL2A1_FGFR2	0																																		1
Outflow tract septum morphogenesis|MSX2_BMP4_RARA_FGF8_RARB_SMAD4_ENG_FGFR2	0																																							2						2		3
Ovulation from ovarian follicle|SIRT1_NOS3_LEP_PGR_FOXO3	0							1																																15						16		18	1
Ovulation|SIRT1_EREG_NOS3_LEP_PGR_PTGS2_FOXO3	0					1		2				1	1																											21	1					20		38	1
Oxidative demethylation|CYP2C9_CYP3A4_CYP1A2_CYP2C8_TET1_TDG_ALKBH5_TET3_FTO_TET2	0						1	4		2																														16						2		27
Pancreatic juice secretion|SCT_NPR3_AQP5_UCN_AQP1_COPA	0													1																										6						2		1
Paracrine signaling|FGF2_CD34_PGR_MB21D1_TNFSF11	0					1																																		3						16		10
Parkin-mediated stimulation of mitophagy in response to mitochondrial depolarization|MFN2_HDAC6_PARK2	0																																		3
Peptidyl-arginine methylation, to asymmetrical-dimethyl arginine|CARM1_PRMT8_PRMT1	0
Peptidyl-arginine omega-n-methylation|PRMT5_CARM1_PRMT8_PRMT1	0
Peptidyl-cysteine s-nitrosylation|GAPDH_S100A8_S100A9_NOS1	0																																							5						12		10
Peptidyl-lysine deacetylation|SIRT4_SIRT1_SIRT2_HDAC4_HDAC6_SIRT3	0																																		3					7								2	1
Peptidyl-serine autophosphorylation|MAP2K2_ATM_PINK1_ERN1	0																											1												2						2		14
Pericardium development|SMAD2_NOTCH1_SMAD3_BMP2_BMP7_SETD2_SOS1	0																																				3			4						6		1
Peripheral nervous system myelin maintenance|SOD1_PRX_AKT2_AKT1	0									1																									1					3				1		16		4
Peristalsis|P2RX3_P2RX2_SSTR2_DRD2_DRD1_GDNF	0																																							10								9
PERK-mediated unfolded protein response|CCL2_IGFBP1_CXCL8_EIF2AK3_HSPA5_ATF4_ATF3_NFE2L2_DDIT3	1					2																						1							1	1	1			4	2							10
Phasic smooth muscle contraction|P2RX3_P2RX2_SSTR2_DRD2_EDNRB_EDN1_DRD1_GDNF	0																																							10								9
Placenta blood vessel development|MAPK1_HES1_PKD2_PKD1_WNT2_MAP2K1_PLG_SOCS3_RBPJ_AKT1	0																																							3				1		2
Platelet formation|EP300_SRF_CASP3_CASP9_MEF2C_PTPN11_PTPN6	0							1																		1									1		1			3						2		6
Positive regulation by host of viral process|CAV2_APOE_CSF1R_PC_HSPA8	1							1		2																														17						14		20
Positive regulation by host of viral transcription|SMARCB1_EP300_SP1_JUN_SMARCA4_CHD1	0					1																														1										2		2
Positive regulation by symbiont of host apoptotic process|GAPDH_BCL2L11_BAD	0		1																																					4						12		6
Positive regulation of action potential|TRPM4_SLC9A1_GBA_TAC1	0																																															1
Positive regulation of activated t cell proliferation|IL2_EPO_IL18_FADD_IGF1_HMGB1_IL2RA_IGF2	0																																		1					1								9
Positive regulation of acute inflammatory response to antigenic stimulus|C3_CCR7_CNR1_PARK7_BTK	0																			1																				7						36		15
Positive regulation of adenylate cyclase activity|CACNA1C_CACNA1D_NF1_AKAP5_STIM1_ORAI1	0																																							3								1
Positive regulation of alpha-beta t cell proliferation|CD81_ZAP70_IL18_CCR2_PTPN22_SYK_LGALS9_HLA-A_PTPRC	0							1			1																								1					5
Positive regulation of amyloid fibril formation|APOE_APP_CLU_PSEN1	0																																							12						6		7
Positive regulation of amyloid-beta clearance|IL4_LRP1_APOE_TREM2_ROCK1	0																																							9								2
Positive regulation of amyloid-beta formation|IFNG_APOE_APP_CASP3_CLU_ROCK2_SP1_RELA_TNF_CHRNA7	0							2						1												1									1	1	1			33	1				1	8		44
Positive regulation of anion transmembrane transport|CFTR_SLC34A1_PSEN1_AGT_ITGB1_ABCB1	0																																							9						6		4
Positive regulation of antigen processing and presentation|CD74_CCR7_CCL21_NOD2_CCL19_TREM2	0																																															5
Positive regulation of apoptotic cell clearance|CCL2_C3_C2_TREM2_C4A	0					1														3								1	1					1		2				10					1	52		53
Positive regulation of apoptotic process involved in morphogenesis|TNFRSF1A_NOTCH1_BAX_VDR	0	1						1						1												1											1			9						2		21
Positive regulation of aspartic-type peptidase activity|GRN_APP_ROCK2_LYN	0							1																																9						20		5
Positive regulation of astrocyte differentiation|HES1_LIF_NOTCH1_BIN1_BMP2	0																																							3
Positive regulation of atp biosynthetic process|IL4_ENO1_STAT3_PPARGC1A_TREM2_PINK1	0					1							21																											14						2		8
Positive regulation of atpase-coupled calcium transmembrane transporter activity|ATP2A1_RYR2_SUMO1	0
Positive regulation of autophagy of mitochondrion in response to mitochondrial depolarization|MFN2_HK2_GBA_HDAC6_PARK2_PINK1	0																																		3
Positive regulation of autophagy of mitochondrion|MFN2_HK2_GBA_HDAC6_HTT_PARK2_BNIP3_PINK1_PARK7_HIF1A	0													1																					3					1								2
Positive regulation of behavioral fear response|CRH_GJA1_UCN_MEF2C_CCK	0																						1																	43	1					2		13
Positive regulation of bone resorption|EGFR_CA2_MC4R_TFRC_SYK_SPP1_TNFSF11_TF_PRKCA_TNFRSF11A	0							1			1									1															1					23		1				150		33
Positive regulation of branching involved in lung morphogenesis|BMP4_WNT2_CTNNB1	0																																							1
Positive regulation of brown fat cell differentiation|PTGS2_FFAR4_PIM1_BMP7_INS	0					1		1				1	1																											7	1					6		22
Positive regulation of calcidiol 1-monooxygenase activity|IFNG_IL1B_TNF	0													1																										10	1					2		31
Positive regulation of calcineurin-nfat signaling cascade|SLC9A1_IGF1_PTBP1_NRG1_TNF	0													1																										10	1					2		27
Positive regulation of cardiac epithelial to mesenchymal transition|JAG1_NOTCH1_ENG_TGFBR1	0																																							2								3
Positive regulation of cardiac muscle cell apoptotic process|TP53_CAMK2D_MAP3K5_AGT_BNIP3_PTEN_CAMK2A	0							2						1	1																				1					1						2		4
Positive regulation of cardiac muscle contraction|TRPM4_UCN_CTGF_NPPA	0																																							1								1
Positive regulation of catecholamine secretion|OXT_STX1A_SYT1_ADRBK1_OXTR_PINK1_CXCL12_GDNF	0																																							9								4
Positive regulation of cd4-positive, cd25-positive, alpha-beta regulatory t cell differentiation|IFNG_FOXP3_LGALS9	0																											1												1								12
Positive regulation of cd8-positive, alpha-beta t cell activation|RUNX1_PTPN22_HLA-A_RUNX3	0																																							1								1
Positive regulation of cell adhesion mediated by integrin|LIF_CCL21_P2RY12_RET_SYK_PTPN6_CCL5	0							1			1																													7
Positive regulation of cell aging|SIRT1_KRAS_TP53_LMNA_MB21D1_CDKN2A_B2M	0							1						1	1																				1					1								2	1
Positive regulation of cell cycle g2/m phase transition|CCND1_CCNB1_RAB11A_BRD4_APP_NPM1_CDK1_MECP2	0							1																																6						6		6
Positive regulation of cell growth involved in cardiac muscle cell development|PIN1_IGF1_MTOR_EDN1_HAMP	0							1					2															1												7						12		13
Positive regulation of cell maturation|AURKA_SIRT2_RET_MTOR_BCL2	0							2					2															1									1			8		2				2		7
Positive regulation of cell migration involved in sprouting angiogenesis|HDAC7_HMOX1_KDR_FGF2_PTGS2_ANXA1_VEGFA	0					1		1				1	1															1					1							7	1					4		27
Positive regulation of cell proliferation in bone marrow|PTH_MEF2C_SHC1_FGFR2	0																																							6								12
Positive regulation of cell proliferation involved in heart morphogenesis|BMP4_SOX9_SMAD4_RBPJ_PIM1	0																																							2
Positive regulation of cell size|ATP7A_RET_HSP90AB1_EDN1	0
Positive regulation of cellular ph reduction|UBE3A_CA2_AVP	0																																				1			17								8
Positive regulation of cellular respiration|IFNG_IL4_CCNB1_PPARGC1A_ISCU_PINK1_CDK1_PARK7	0																																							3						2		4
Positive regulation of cellular senescence|SIRT1_KRAS_MB21D1_CDKN2A_B2M	0																																							1								2	1
Positive regulation of ceramide biosynthetic process|TNFRSF1A_SPHK2_SIRT3_PRKCD_TNF_GNB2L1	0													1																										15	1					6		25
Positive regulation of chemokine (c-x-c motif) ligand 2 production|CD74_MIF_LRP1_LPL_HMGB1_TLR4_POSTN_TNF	0													1																										12	1					2		109
Positive regulation of chemokine-mediated signaling pathway|TREM2_EDN1_HIF1A	0													1																																		2
Positive regulation of cholesterol biosynthetic process|CYP7A1_SREBF1_POR_FGF1	0																																												1	2		5
Positive regulation of cholesterol storage|APOB_SCARB1_LPL_SREBF2	0																																															5
Positive regulation of chondrocyte differentiation|SOX9_SMAD7_BMP6_SMAD3_RUNX2_ACVRL1_LOXL2_RELA_POR	0							1																													1			3					1	2		9
Positive regulation of chondrocyte proliferation|LTF_SOX9_SIRT6	0																																							6
Positive regulation of collagen biosynthetic process|TGFB1_BMP4_UCN_F2_MYB_CTGF_ENG_ARRB2_HDAC2_VIM	0																							1										1		5	1			134	7		2			252		25
Positive regulation of complement activation|C3_IL1B_PHB	0																			2															1					5						38		51
Positive regulation of core promoter binding|IFNG_WNT3A_CTNNB1_KLF4_PAX6	0																																							1								2
Positive regulation of cyclase activity|MAPK3_CACNA1C_CACNA1D_NOS3_NF1_AKAP5_NOS1_STIM1_ORAI1	0							1																																17								14
Positive regulation of cyclin-dependent protein serine/threonine kinase activity|CCND1_CDKN1B_PKD2_CCNB1_PKD1_EGFR_ADAM17_PIM1_SRC_AKT1	0							1																		1														30	2	1		1		2		15
Positive regulation of cysteine-type endopeptidase activity involved in apoptotic signaling pathway|BAX_SMAD3_CASP8_GSN_JAK2_LGALS9	0							1						1												1											1			10						2		26
Positive regulation of cytokine production involved in inflammatory response|STAT3_NOD2_IL17A_TLR4_TNF_MYD88	0					1							21	1																										23	1					2		49
Positive regulation of dendrite extension|SYT1_PARK2_SYT2_PLAA_CXCR4_UNC13A	0																																															3
Positive regulation of dendritic cell antigen processing and presentation|CD74_CCR7_CCL21_NOD2_CCL19	0																																															5
Positive regulation of dendritic cell chemotaxis|CCR7_CCL21_GAS6_LGALS9	0
Positive regulation of deoxyribonuclease activity|PCNA_PRKCD_AKT1	0													1																										5				1		6		12
Positive regulation of digestive system process|SCT_OXT_CRH_AQP1_TAC1_TRPV1	0						2	2						1																										35						2		53
Positive regulation of dna methylation|DNMT3L_MECP2_MYC	0																																													16
Positive regulation of dopamine receptor signaling pathway|CAV2_LRRK2_VPS35_PRMT5	0
Positive regulation of dopamine secretion|SYT1_PINK1_CXCL12_GDNF	0																																							5								4
Positive regulation of endoplasmic reticulum stress-induced intrinsic apoptotic signaling pathway|SIRT1_PMAIP1_BCL2L11_DDIT3	0																																							1								4	1
Positive regulation of endoplasmic reticulum unfolded protein response|XBP1_BAX_ATF6_PTPN1_BAK1_BCL2L11_ERN1	0							1						1												1											1			9					1	26		22
Positive regulation of endothelial cell apoptotic process|XBP1_CCL2_FASLG_CD40_GPER1_FOXO3	0					1																						1												3								4
Positive regulation of endothelial cell chemotaxis by vegf-activated vascular endothelial growth factor receptor signaling pathway|HSPB1_KDR_VEGFA	0																																1															2
Positive regulation of endothelial cell chemotaxis|HSPB1_KDR_FGF2_MET_FGFR1_VEGFA	1							1																									1		1					24					1	22	1	87
Positive regulation of endothelial cell differentiation|BMP4_NOTCH1_BMP6_CTNNB1_ACVRL1_CLDN5	0																																							3
Positive regulation of epidermal growth factor-activated receptor activity|HBEGF_EREG_EGF_ADAM17_BTC_AREG	0							1																																8								31
Positive regulation of epithelial cell differentiation involved in kidney development|LIF_ADIPOQ_GDNF_PROM1	0																																							6								4
Positive regulation of excitatory postsynaptic potential|STX1A_APP_ADRB2_GRIN1_PTEN_DLG4_RELN_CHRNA7	0							1																																20						4		9
Positive regulation of execution phase of apoptosis|FAP_SIRT2_TP53_BAX_CXCR3_HSF1	0							2						2	1											1									1		1			10						4		23
Positive regulation of extracellular matrix assembly|TGFB1_SOX9_SMAD3_DAG1	0																																				2			3						2		1
Positive regulation of extracellular matrix organization|TGFB1_SOX9_RB1_PDPN_SMAD3_AGT_DAG1	0																																				2			8						4		8
Positive regulation of fatty acid beta-oxidation|ABCD1_CPT1A_FABP1_IRS1_IRS2_PLIN5_AKT2_PPARA	0								2																															1						8		3
Positive regulation of fatty acid biosynthetic process|CD74_ABCD1_APOA1_IL1B_PTGS2_ANXA1_AVP_NR1H3	0					1		1				1	1																								1			17	1					6		37
Positive regulation of fatty acid oxidation|ABCD1_PPARGC1A_CPT1A_PPARG_FABP1_IRS1_IRS2_PLIN5_AKT2_PPARA	0								2																															3						10		6
Positive regulation of fever generation|IL1B_PTGS2_CNR1_TNFSF11_TNF_TNFRSF11A	0					1		1				1	1	1																										15	2					6		47
Positive regulation of fibroblast migration|TGFB1_PAK1_PRKCE_ITGB1_AKT1	0																																				2			7				1		2
Positive regulation of focal adhesion assembly|KDR_IQGAP1_TSC1_SMAD3_RAC1_S100A10_SDC4_TEK_ROCK1_VEGFA	0																																1				1			13						4		8
Positive regulation of g1/s transition of mitotic cell cycle|APEX1_CCND1_MDM2_EGFR_ADAM17_PLCB1_ANXA1_CYP1A1_RDX_AKT1	0							1																1											1					6		1		1		2		16
Positive regulation of gene silencing by mirna|AGO2_TGFB1_BMP4_MAP2K2_STAT3_TP53_EGFR_MYCN_MAP2K1_FMR1	0					1		1					21	1	1																				1		1			18		1						25
Positive regulation of germinal center formation|TNFRSF13C_ADA_TNFSF13B	0																																													2		2
Positive regulation of glial cell migration|CX3CL1_LRP1_CCR2_P2RY12_CX3CR1_TREM2_CCL3	0																																							3
Positive regulation of glial cell proliferation|IL1B_MYB_E2F1_MTOR_TSPO_TNF_LYN	0							2					2	1														1						1						16	1		1			230		38
Positive regulation of glial cell-derived neurotrophic factor secretion|SORL1_CD34_DRD2	0					1																																		6
Positive regulation of gluconeogenesis|SIRT1_PPARGC1A_DDB1_FOXO1_PPARA_GCG	0																																	1						4						14		5	1
Positive regulation of glutamate receptor signaling pathway|CCL2_IFNG_CCR2_ADRB2_EPHB2_PINK1_RELN_UNC13A	0					1																						1												4								4
Positive regulation of glycogen biosynthetic process|PTH_IGF1_INSR_IRS1_IRS2_AKT2_INS_IGF2_AKT1	0																																							8				1		12		16
Positive regulation of glycolytic process|IFNG_APP_IGF1_INSR_PSEN1_ARNT_INS_SLC4A4_HIF1A_PFKFB3	0													1																										10						8		13
Positive regulation of glycoprotein biosynthetic process|CCR7_RAMP1_CCL21_IGF1_CCL19_PLCB1_CTNNB1	0																																															1
Positive regulation of granulocyte macrophage colony-stimulating factor production|IL1B_IL18_TLR9_SYK_DDX58	0							1			1																								1					5						2		6
Positive regulation of hepatocyte proliferation|XBP1_WNT3A_RTN4_FGF1	0																																							2
Positive regulation of heterotypic cell-cell adhesion|IL1B_BMP7_CD44_TNF_IL10	0													1																										9	1					2	1	33
Positive regulation of histone h3-k4 methylation|DNMT3B_MYB_SMAD4_CTNNB1_DNMT1_GCG_BRCA1	0																																	2									1			230		4
Positive regulation of histone h3-k9 acetylation|SPHK2_SMARCB1_SMAD4_GATA3_BRCA1	0																																		1											10
Positive regulation of histone h3-k9 methylation|SIRT1_MYB_JARID2_LMNA_MECP2_BRCA1	0																																	1						1			1			230		4	1
Positive regulation of histone phosphorylation|CCNB1_MAPK3_IL1B_ATM_FMR1_CDK9	0																											1												3						4		20
Positive regulation of homotypic cell-cell adhesion|PDPN_JAK1_TNFSF11_CCL5	0					1
Positive regulation of hormone biosynthetic process|PPARGC1A_BMP6_ARNT_POR_ADM_HIF1A	0													1																					1					2						2		9
Positive regulation of hormone metabolic process|PPARGC1A_BMP6_ARNT_GATA3_POR_ADM_HIF1A	0													1																					2					2						2		9
Positive regulation of humoral immune response mediated by circulating immunoglobulin|HPX_TNF_PTPRC	0													1																										8	1					2		25
Positive regulation of humoral immune response|C3_CCR7_IL1B_HPX_TNF_PTPRC_PHB	0													1						2															1					13	1					38		74
Positive regulation of icosanoid secretion|MIF_OXT_IL1B_CYP4A11_EDN1_TNFSF11_TNFRSF11A_MAP2K6	0																																							4						2		67
Positive regulation of i-kappab phosphorylation|CX3CL1_TRAF2_CX3CR1_TNF_AKT1	0													1																										10	1			1		4		25
Positive regulation of immunoglobulin secretion|XBP1_IL2_IL5_RBP4_IL33	0																																							4								1
Positive regulation of inclusion body assembly|APOE_CLU_HSF1	0																																							6								1
Positive regulation of inflammatory response to antigenic stimulus|C3_CCR7_CD81_CNR1_TNF_PARK7_BTK	0													1						1																				16	1					38		40
Positive regulation of inositol 1,4,5-trisphosphate-sensitive calcium-release channel activity|PKD2_HAP1_HTT	0																																							1								1
Positive regulation of insulin-like growth factor receptor signaling pathway|PHIP_WNT1_IGF1_GH1_GHRH_AR	0							1		1															1										1					4					1	30		51
Positive regulation of interleukin-13 production|IL4_RARA_NLRP3_GATA3_IL33_LGALS9	0							1																											1		2			22						2		32
Positive regulation of interleukin-17 production|OSM_TGFB1_IL2_PRKCQ_IL18_NOD2_SPHK1_MYD88	0																																		1		1			3						6		1
Positive regulation of interleukin-23 production|IFNG_IL17A_MYD88	0																																							1								2
Positive regulation of interleukin-4 production|RARA_PRKCQ_CD86_NLRP3_SYK_FOXP3_GATA3_IL33_LGALS9	0							4			1																	1							1		2			29						2		42
Positive regulation of interleukin-5 production|IL1RL1_RARA_IL9_NLRP3_PDE4D_GATA3_IL33	0							1																											1		2			23						2		32
Positive regulation of intracellular estrogen receptor signaling pathway|FOXA1_SKP2_PAK1_KMT2D_PARP1_AR_YAP1	0							2		1															1										1					8					1	32		55
Positive regulation of ire1-mediated unfolded protein response|BAX_PTPN1_BAK1_BCL2L11	0							1						1												1											1			7					1	26		22
Positive regulation of isotype switching to iga isotypes|TGFB1_MLH1_TNFSF13	0																																				1			1
Positive regulation of isotype switching to igg isotypes|IL2_IL4_MLH1_CD40_PTPRC	0
Positive regulation of isotype switching|TGFB1_IL2_IL4_MLH1_STAT6_TNFSF13_TFRC_CD40_TP53BP1_PTPRC	0																																		1		1			3
Positive regulation of killing of cells of other organism|IFNG_GAPDH_SYK_BCL2L11_BAD_POMC	0		1					1			1																													25						12		10
Positive regulation of lipid storage|PLIN3_NFKB1_APOB_C3_SCARB1_PLIN2_LPL_SREBF2_PLIN5_IKBKE	0																			1																				4						36		20
Positive regulation of lipopolysaccharide-mediated signaling pathway|MIF_BMP6_PRKCA_TRAF6	0																																							6								62
Positive regulation of long-term synaptic potentiation|APP_DRD2_EPHB2_SQSTM1_AKAP5_INS_CREB1_RELN_CHRNA7	0																																							21						6		12
Positive regulation of lyase activity|CACNA1C_CACNA1D_NOS3_ISCU_NF1_AKAP5_PARK7_NOS1_STIM1_ORAI1	0							1																																17								14
Positive regulation of lymphocyte apoptotic process|TP53_BAX_PDCD1_CD274_LGALS9_IL10_CCL5	0							2						2	1											1									1		1			7						2	1	23
Positive regulation of lymphocyte chemotaxis|CCL21_ADAM10_CCR2_ADAM17_S100A7_CCL5_CCL3_CCL4	0																											1									4											3
Positive regulation of macrophage activation|LBP_IL1RL1_LRRK2_PLA2G4A_TREM2_TLR4_IL33_IL10_CEBPA_CCL3	0																																							3	1						1	22
Positive regulation of macrophage apoptotic process|SIRT1_MEF2C_CDKN2A	0																																							1								2	1
Positive regulation of macrophage chemotaxis|MAPK1_MAPK3_CSF1R_C3AR1_TRPV4_CCL5	0																																							10				1				2
Positive regulation of macrophage derived foam cell differentiation|NFKB1_APOB_IL18_PF4_LPL_AGT	0																																		1					4						2		6
Positive regulation of macrophage differentiation|TGFB1_LIF_RB1_PF4_FADD_TRIB1_CASP8_PRKCA	0																																				1			16								13
Positive regulation of macrophage proliferation|MAPK1_MAPK3_CSF1R	0																																							1				1
Positive regulation of mapkkk cascade by fibroblast growth factor receptor signaling pathway|FGF23_KL_FGFR1_FGF21	0																																							1
Positive regulation of mast cell degranulation|IL4_SPHK2_FGR_SYK_NPPA	0							1			1																													4						4
Positive regulation of membrane depolarization|DCN_TRPM4_KDR_PARP1_CCK_TSPO_GNB2L1	0							1		1													1										1							30	1					4		20
Positive regulation of membrane potential|BID_SLC34A1_AKT2_BAD_MFN1_AKT1	0		1																																	1				7				1		8		9
Positive regulation of membrane protein ectodomain proteolysis|IFNG_APOE_IL1B_APP_TNF	0													1																										22	1					6		37
Positive regulation of mesenchymal cell proliferation|SOX9_SMO_WNT2_CTNNB1_STAT1_IRS2_FGFR1_FGFR2_VEGFA_MYC	0					1																																		2						18		11
Positive regulation of mesonephros development|SOX9_SMO_AGT_GATA3_GDNF_VEGFA	0																																		1					5						2		12
Positive regulation of metanephros development|LIF_RET_ADIPOQ_GDNF_MYC	0																																							6						16		3
Positive regulation of mhc class ii biosynthetic process|SIRT1_XBP1_IFNG_IL4_TLR4_JAK2_IL10_CIITA	0																																							8							1	24	1
Positive regulation of microglial cell migration|CX3CL1_P2RY12_CX3CR1_TREM2_CCL3	0																																							3
Positive regulation of microtubule polymerization or depolymerization|CDKN1B_PAK1_MET_FES_MAPT_OCLN_RAC1_HSPA1A_MECP2_TRPV4	1							1						1																					1					39					1	28	1	97
Positive regulation of microtubule polymerization|CDKN1B_PAK1_MET_FES_MAPT_OCLN_RAC1_HSPA1A_MECP2	1							1						1																					1					30					1	28	1	95
Positive regulation of mitochondrial atp synthesis coupled electron transport|CCNB1_ISCU_PINK1_CDK1_PARK7	0																																													2		1
Positive regulation of mitochondrial calcium ion concentration|ATP2A1_MICU1_TGM2_BNIP3_MCU	0
Positive regulation of mitochondrial depolarization|DCN_KDR_PARP1_CCK_TSPO_GNB2L1	0							1		1													1										1							30	1					4		20
Positive regulation of mitochondrial electron transport, nadh to ubiquinone|ISCU_PINK1_PARK7	0
Positive regulation of mitochondrial fission|DCN_KDR_VPS35_PARK2_BNIP3_MCU_PINK1	0									1																							1															3
Positive regulation of mitochondrial membrane permeability involved in apoptotic process|ATF2_BAX_BID_PMAIP1_BNIP3_BCL2L11_BAD	0		1					1						1												1										1	1			12						2		29
Positive regulation of mitochondrial membrane permeability|SLC9A1_ATF2_TP53_BAX_BID_PMAIP1_BNIP3_BCL2L11_BAD	0		1					2						2	1											1									1	1	1			12						2		30
Positive regulation of mitochondrial membrane potential|BID_AKT2_BAD_MFN1_AKT1	0		1																																	1				7				1		8		9
Positive regulation of mitophagy in response to mitochondrial depolarization|MFN2_HDAC6_PARK2_PINK1	0																																		3
Positive regulation of monocyte chemotactic protein-1 production|IL1B_SYK_LGALS9_ADIPOQ_TRPV4_SELK	0							1			1																													14						2		8
Positive regulation of monocyte chemotaxis|SERPINE1_APP_CCR2_CXCL10_HMGB1_S100A7_CXCL12_CCL5	0																																							6						4		11
Positive regulation of monocyte differentiation|CD74_CD4_FES_HLA-DRB1_JUN	0					1								1																										4						2		27
Positive regulation of mucus secretion|CYBA_PRKCE_P2RY2_ATG5	0																																				1			2
Positive regulation of multicellular organism growth|SMO_SLC6A3_GH1_DRD2_GHRH_BCL2_CREB1_IGF2_HSF1	0							1																													1			11		2				2		14
Positive regulation of muscle adaptation|MYOG_MTOR_TRPC3_FOXO3	0							1					2															1												7								8
Positive regulation of myeloid cell apoptotic process|SIRT1_MEF2C_ANXA1_ADIPOQ_CDKN2A	0																																							1								2	1
Positive regulation of myeloid leukocyte cytokine production involved in immune response|CD74_MIF_RTN4_TLR4_DDX58_MAVS	0																																							4								78
Positive regulation of myeloid leukocyte mediated immunity|IL4_SPHK2_C3_FGR_SYK_NPPA_DDX58_POMC_MAVS_BTK	0							1			1									1																				26						40		17
Positive regulation of nad(p)h oxidase activity|CYBA_GNAI2_AGT_PARK7	0																																													2		1
Positive regulation of neuroblast proliferation|CX3CL1_SMO_NOTCH1_CTNNB1_CX3CR1_DRD2_DISC1_PAX6_HIF1A_VEGFA	0													1																										9								10
Positive regulation of neuron maturation|RET_MTOR_BCL2	0							2					2															1									1			7		2				2		7
Positive regulation of neurotransmitter secretion|STX1A_SYT1_CACNA1D_CACNB2_CNR1_GPER1_UNC13A	0																																							2								1
Positive regulation of neurotransmitter uptake|DRD4_DRD2_PARK2_ITGB1	0																																							8
Positive regulation of neutrophil chemotaxis|CD74_LBP_CCR7_CCL21_C3AR1_CXCL8_CCL19_RAC1_MCU_EDN1	0																																		1					3	1					4		10
Positive regulation of nitric-oxide synthase activity|APOE_KRAS_SCARB1_NPR3_S100A1_INS_DHFR_TNF_HIF1A_AKT1	0													2																										16	1			1		8		32
Positive regulation of nmda glutamate receptor activity|CCL2_IFNG_CCR2_EPHB2_PINK1	0					1																						1												2								3
Positive regulation of norepinephrine secretion|OXT_STX1A_OXTR	0																																							4
Positive regulation of nuclease activity|HSPA1A_PCNA_PRKCD_AKT1	0													1																										5				1		6		12
Positive regulation of odontogenesis|CD34_BMP2_EDN1_TFAP2A	0					1																																		1
Positive regulation of oligodendrocyte differentiation|TLR2_RHEB_PPARG_PRMT5_OLIG2_MTOR_HDAC1_CXCR4_HDAC2_DAG1	0							1					2															1												8						4		14
Positive regulation of osteoclast differentiation|IFNG_CA2_FOS_IL17A_GNAS_TREM2_TNFSF11_CREB1_TNF_TRAF6	0													1						1																				28	1					4		63
Positive regulation of oxidative phosphorylation|MYOG_CCNB1_ISCU_PGK1_PINK1_CDK1_PARK7	0																																													2		3
Positive regulation of oxidative stress-induced cell death|SOD1_APP_MMP3_HDAC6_MCL1_NOX1_TLR4_FOXO3_PARK7	0									1																									4					11						4		25
Positive regulation of oxidative stress-induced intrinsic apoptotic signaling pathway|SOD1_MCL1_NOX1_PARK7	0									1																									1					1								2
Positive regulation of p38mapk cascade|IL1B_LEP_SPHK1_MAP3K5_GADD45A_BMP2_PRMT1_VEGFA	0																																							3						8		8
Positive regulation of penile erection|OXT_OXTR_EDNRB	0																																							3
Positive regulation of peptidyl-threonine phosphorylation|MAPK1_TGFB1_TRPC5_EGF_APP_PLK1_SPHK1_TRPC6_BMP7_GCG	0							3																										1			1			18				1		10		36
Positive regulation of peptidyl-tyrosine autophosphorylation|IQGAP1_NRG1_VEGFA	0																																							2								2
Positive regulation of phospholipid transport|CETP_APOA1_APOE_ABCB4_PRKCD_DBI	0																																							9						2		1
Positive regulation of platelet activation|SELP_PDPN_PLA2G4A_TLR4	0																																							3								17
Positive regulation of platelet-derived growth factor receptor signaling pathway|F3_SRC_F7	0																									1														25	2					4		11
Positive regulation of podosome assembly|IL5_MSN_SRC_TNF_RHOA	0													1												1														47	3					2		32
Positive regulation of positive chemotaxis|KDR_CXCL8_CCR4_SMAD3_F3_F7_CXCL12_CASR_PGF_VEGFA	0																																1		1		1			4						4		16
Positive regulation of production of mirnas involved in gene silencing by mirna|TGFB1_BMP4_MAP2K2_TP53_EGFR_MYCN_MAP2K1	0							1						1	1																				1		1			6		1						18
Positive regulation of prostaglandin biosynthetic process|CD74_IL1B_PTGS2_ANXA1_AVP	0					1		1				1	1																								1			17	1					6		35
Positive regulation of prostaglandin secretion|MIF_OXT_IL1B_EDN1_TNFSF11_TNFRSF11A_MAP2K6	0																																							4						2		67
Positive regulation of protein catabolic process in the vacuole|LRP1_CD81_LDLR	0																																							1								1
Positive regulation of protein deacetylation|IFNG_TP53_LRRK2_SREBF1_PINK1_VEGFA	0							1						1	1																				1					1					1			5
Positive regulation of protein export from nucleus|MDM2_IL1B_TP53_GSK3B_PPM1A_GAS6_SFN_TPR_EMD	0							1						1	1																				1					9						26		13
Positive regulation of protein insertion into mitochondrial membrane involved in apoptotic signaling pathway|TP63_TP53_BID_PMAIP1_SFN_E2F1_CASP8_BAD_BCL2	0		1					2						1	1																				1	1	1			6		2				2		16
Positive regulation of protein kinase a signaling|MIF_IAPP_APP_ADRB2_ADIPOQ	0																																							9						4		68
Positive regulation of protein localization to early endosome|SORL1_EGF_ROCK2_MSN_RDX_VEGFA	0							1																1																13								36
Positive regulation of protein polyubiquitination|SKP2_NOD2_PTPN22_PARK2_XIAP_UBE2D1_HAMP	0																																															1
Positive regulation of purine nucleotide biosynthetic process|IL4_ENO1_STAT3_PPARGC1A_NOS3_TREM2_PINK1_NOS1	0					1		1					21																											28						2		21
Positive regulation of receptor binding|APP_ANXA2_HFE_B2M	0									1																														6						4		5
Positive regulation of receptor biosynthetic process|IFNG_HDAC6_HDAC1_EDN1_JAK2_HDAC2_HIF1A_FGF21_NR1H3	0													1																					3					2								7
Positive regulation of receptor catabolic process|APOE_PCSK9_PTPN1_HAMP_ITCH	0																																			1				24					1			4
Positive regulation of regulatory t cell differentiation|IL2_IFNG_SOCS1_FOXP3_LGALS9	0																											1												1								12
Positive regulation of renal sodium excretion|OXT_GNAI2_TAC1_DRD2_AGT_NPR1_NPPB_EDNRB_EDN1	0																													1					1					7						34		5
Positive regulation of response to reactive oxygen species|HDAC6_SIRT3_FOXO3_TNF_PARK7	0													1																					3					13	1					2		26
Positive regulation of sensory perception of pain|P2RX3_TAC1_MTOR_CCK	0							1					2										1					1												37	1							14
Positive regulation of sequestering of calcium ion|PKD2_CASQ2_SRI_RYR2_TRDN	0																																							3								6
Positive regulation of sequestering of triglyceride|PLIN3_PLIN2_LPL_PLIN5	0																																															4
Positive regulation of smad protein signal transduction|TGFB1_BMP4_POU5F1_BMP6_SMAD4_PARP1_TGFBR1_JAK2	0							1																													1			3								10
Positive regulation of smooth muscle cell apoptotic process|IFNG_MFN2_PPARG_ATF4_CDKN2A_SOD2	0																																							1						2		5
Positive regulation of smooth muscle cell differentiation|SIRT1_KIT_ENG_GPER1_SOD2	0																																		1					3						8		34	1
Positive regulation of smooth muscle contraction|OXT_SRF_KIT_SPHK1_OXTR_PTGS2_ADA_EDN1_GPER1_RHOA	0					1		1				1	1																						1					21	1					20		55
Positive regulation of sodium ion transmembrane transport|DRD4_SLC9A1_DMD_ARF1_NOS1_FXYD1	0																																							7								13
Positive regulation of striated muscle contraction|TRPM4_UCN_ATP2A1_CTGF_NPPA	0																																							1								1
Positive regulation of superoxide dismutase activity|SIRT3_TNF_PARK7	0													1																										13	1					2		25
Positive regulation of synaptic plasticity|PTGS2_CDC20_EPHB2_UNC13A	0					1		1				1	1																											6	1					4		20
Positive regulation of synaptic transmission, dopaminergic|DRD4_DRD2_PINK1_ARRB2	0																																							8
Positive regulation of synaptic transmission, gabaergic|CA2_PRKCE_TAC1_OXTR_HAP1	0																																				1			8								3
Positive regulation of synaptic transmission, glutamatergic|CCL2_EGFR_CCR2_OXTR_PTGS2_DRD1_RELN_ADCYAP1	0					2		1				1	1															1												12	1	1				4		35
Positive regulation of t cell apoptotic process|TP53_PDCD1_CD274_LGALS9_CCL5	0							1						1	1																				1
Positive regulation of t cell chemotaxis|CCL21_ADAM10_CCR2_ADAM17_S100A7_CCL5	0
Positive regulation of t cell cytokine production|TRAF2_IL1B_CD81_IL18_MALT1_NLRP3_GATA3_HLA-A_TRAF6_B2M	0							1																											2		2			24						2		38
Positive regulation of t cell mediated cytotoxicity|CD1A_FADD_CD1D_HLA-A_HLA-B_PVR_PTPRC_B2M_MR1	0																																							6								3
Positive regulation of t cell receptor signaling pathway|CCR7_CD81_ADA_RELA_CYLD	0							1																																2					1	2		5
Positive regulation of tau-protein kinase activity|APP_CLU_HSP90AB1_DKK1	0																																							6						4		10
Positive regulation of the force of heart contraction|SLC9A1_RYR2_NOS1	0																																							3								10
Positive regulation of t-helper 1 type immune response|IL1B_IL18_CCR2_CCL19_PLA2G4A_ANXA1	0																																		1					1						2		6
Positive regulation of t-helper 2 cell differentiation|RARA_IL18_CD86_NLRP3	0							3																											1		2			23						2		31
Positive regulation of t-helper cell differentiation|RARA_IL18_CCL19_MALT1_CD86_NLRP3_MYB_ANXA1	0							3																										1	1		2			23			1			226		33
Positive regulation of toll-like receptor 4 signaling pathway|LBP_LTF_PTPN22_NR1H3	0																																							6	1							4
Positive regulation of toll-like receptor 9 signaling pathway|RTN4_HMGB1_PTPN22	0																																															3
Positive regulation of toll-like receptor signaling pathway|LBP_LTF_TLR2_CYBA_RTN4_CAV1_HMGB1_PTPN22_TLR9_NR1H3	0																																							7	1							9
Positive regulation of transcription by rna polymerase i|SMARCB1_ERBB2_EIF2AK3_NCL_ATF4_MTOR_SMARCA4	0							1					2															1												7								11
Positive regulation of transcription by rna polymerase iii|ELL_ICE1_MTOR_AR_CEBPA	0							2		1			2												1			1							1					11					1	48		48
Positive regulation of transcription from rna polymerase ii promoter in response to endoplasmic reticulum stress|XBP1_TP53_HSPA5_ATF4_ATF3_ATF6_DDIT3	0							1						1	1																				1					4								1
Positive regulation of transcription from rna polymerase ii promoter in response to hypoxia|TP53_NOTCH1_RBPJ_NFE2L2_HIF1A_VEGFA	1					1		1						2	1													1							1	1	1			3	2							12
Positive regulation of transcription of notch receptor target|CREBBP_EP300_NOTCH1_RBPJ_STAT1_NOTCH4	0					1																																		5					1			3
Positive regulation of transcription of nucleolar large rrna by rna polymerase i|SMARCB1_NCL_MTOR_SMARCA4	0							1					2															1												7								7
Positive regulation of transforming growth factor beta production|CX3CL1_ATF2_CD34_SMAD3_MYB_PTGS2_FOXP3_LGALS9_CREB1	0					2		1				1	1															1						1			1			12	1		1			228		36
Positive regulation of transforming growth factor beta receptor signaling pathway|CREBBP_EP300_ADAM17_STK11_MEN1_SMAD4_HSP90AB1_CITED2	0																																			2				2					1
Positive regulation of triglyceride biosynthetic process|SCARB1_SREBF1_PLIN5_LDLR_NR1H3	0																																												1			3
Positive regulation of triglyceride metabolic process|APOA1_SCARB1_PNPLA2_SREBF1_PLIN5_LDLR_FGF21_NR1H3	0																																												1			3
Positive regulation of tumor necrosis factor-mediated signaling pathway|TRAF2_ADAM17_PARK2_HSPA1A_CASP4_CASP1	0																																															1
Positive regulation of type 2 immune response|CD74_RARA_CD81_IL18_NOD2_CD86_NLRP3_GATA3_IL33	0							3																											2		2			24						2		37
Positive regulation of type i interferon-mediated signaling pathway|FADD_TBK1_MAVS_IKBKE_IRF3	0							1																																								2
Positive regulation of unsaturated fatty acid biosynthetic process|CD74_ABCD1_IL1B_PTGS2_ANXA1_AVP	0					1		1				1	1																								1			17	1					6		35
Positive regulation of urine volume|NPR3_GNAI2_DRD2_NPR1_NPPB_EDNRB_EDN1_BTC	0																													1					1					5						32		5
Positive regulation of vascular associated smooth muscle cell apoptotic process|MFN2_PPARG_ATF4_SOD2	0																																													2		3
Positive regulation of vascular associated smooth muscle cell differentiation|KIT_ENG_GPER1_SOD2	0																																		1					2						8		32
Positive regulation of vascular associated smooth muscle cell migration|XBP1_LRP1_MDM2_IQGAP1_PAK1_ATP7A_AGT	0																																							6						2		1
Positive regulation of vascular endothelial cell proliferation|FGF2_STAT3_ADAM17_SP1_SIRT6_PDPK1_HMGB1_IGF2_FGFR1	0					1							21																							1				13						2		12
Positive regulation of vascular permeability|TGFB1_APOE_TJP1_BMP6_UCN_OCLN_TRPV4_VEGFA	0																																				1			16								8
Positive regulation of vasculogenesis|CEACAM1_KDR_CD34_RAP1A_ADM	0					1																											1		1					1								3
Positive regulation of vesicle fusion|SYT1_SNCA_ANXA2_ANXA1_AKT2	0																																													6		1
Positive regulation of viral entry into host cell|CD74_CD4_HLA-DRB1_LGALS9	0																																							4								24
Positive regulation of vitamin d 24-hydroxylase activity|CYP27B1_FGF23_VDR	0	1
Positive thymic t cell selection|CD74_ZAP70_SRF_STK11_PTPRC	0																																			2												5
Post-embryonic animal morphogenesis|BAX_FBN1_GNAS_ATRX_BAK1_BCL2L11	0							1						1												1											1			9						26		21
Post-embryonic animal organ development|ERCC1_BAX_FBN1_BAK1_KLF4_BCL2L11_VEGFA	0							1						1												1											1			7						26		23
Post-embryonic animal organ morphogenesis|BAX_FBN1_BAK1_BCL2L11	0							1						1												1											1			7						26		21
Post-embryonic camera-type eye development|BAX_BAK1_KLF4_VEGFA	0							1						1												1											1			7						26		23
Postsynapse to nucleus signaling pathway|STAT3_WNT3A_JAK2_RELA_NRG1	0					1		1					21																											16					1			11
Postsynaptic membrane organization|APOE_GLRB_CDH2_MUSK_EPHB2_DLG4_RELN_GDNF_GPHN	0																																							20	1							4
Postsynaptic modulation of chemical synaptic transmission|CDH1_GRM5_PLCB1_DRD2_DCC	0																																							6								1
Postsynaptic signal transduction|STAT3_WNT3A_ADRBK1_GNAI2_PLCB1_JAK2_RELA_NRG1_OPRM1_CHRNA7	0					1		1					21																											23					1			13
pre-B cell allelic exclusion|ATM_RAG1_RAG2	0																											1												2						2		14
Prepulse inhibition|SLC6A3_BACE1_DRD2_GRIN1_PTEN_DRD1	0							1																											1					12								3
Primary mirna processing|SMAD2_METTL3_SMAD3_SMAD1	0																																				3			2								1
Production of molecular mediator involved in inflammatory response|PRDX2_TLR4_ALOX5_SYK_LYN_BTK	0							1			1																													9								17
Progesterone receptor signaling pathway|UBE3A_PGR_SRC_YAP1_PHB	0																			1						1									1					26	2					18		45
Programmed cell death involved in cell development|IL1A_IL1B_KIT_BAX_FASLG	0							1						1												1									1		1			10						12		55
Prostaglandin biosynthetic process|CD74_MIF_PTGES_PTGS1_PLA2G4A_PTGS2_EDN1	0					1		1				1	1																											8	1					4		94
Prostate gland epithelium morphogenesis|BMP4_SOX9_FOXA1_TP63_TNC_NOTCH1_AR_FGFR2	0							1		1															1										1					13					1	32		43
Prostate gland growth|UBE3A_SOX9_PTEN_AR_CYP19A1_FGFR2	0							2		1															1										1					5					1	30		43
Prostate glandular acinus development|FOXA1_TP63_NOTCH1_FGFR2_RXRA	0																																							2
Protein heterooligomerization|PKD2_SYT1_PKD1_COL1A2_MAT2A_GRIN1	0																																				1			3
Protein homotrimerization|MIF_ASIC1_P2RX3_SLC1A2_MLKL_ALOX5AP	0																																							1								65
Protein insertion into mitochondrial membrane involved in apoptotic signaling pathway|BAX_PMAIP1_BCL2L11_BAD	0		1					1						1												1											1			8						2		26
Protein oxidation|APOA1_LOXL1_LOXL2_GPX1_PARK7	0																																													2
Protein targeting to lysosome involved in chaperone-mediated autophagy|CLU_LAMP2_HSPA8	0																																															2
Protein targeting to lysosome|M6PR_SORL1_SCARB2_CLU_HGS_LAMP2_HSPA8_NCOA4	0																																							1						2		2
Protein trimerization|CD74_MIF_ASIC1_P2RX3_SLC1A2_APP_COL1A2_MLKL_ALOX5AP	0																																				1			7						4		70
Psychomotor behavior|GRP_DPP4_GRPR	1																																							1						8		7
Pulmonary valve development|TNFRSF1A_BMP4_JAG1_NOTCH1_NOS3_RBPJ_NFATC1_STRA6	0							1																																14					1			5
Pulmonary valve morphogenesis|BMP4_JAG1_NOTCH1_NOS3_NFATC1_STRA6	0							1																																14					1			5
Purkinje myocyte to ventricular cardiac muscle cell signaling|TRPM4_CASQ2_RYR2	0
Pyrimidine dimer repair by nucleotide-excision repair|ERCC1_SIRT1_XPC	0																																							1								2	1
Pyrimidine dimer repair|ERCC1_SIRT1_XPC_ERCC6	0																																							1								2	1
Radial glial cell differentiation|HES1_STAT3_CDH2_METTL3_METTL14_RHOA	0					1							21																											23								11
Receptor biosynthetic process|PPARG_TNF_IL10	0													1																										8	1					4	1	29
Receptor-mediated virion attachment to host cell|CD81_ICAM1_GAS6	0																																							1
Regulation of activation of janus kinase activity|GH1_SOCS1_AGT_CCL5	0																																													2		2
Regulation of acute inflammatory response to antigenic stimulus|C3_CCR7_CNR1_VIMP_PARK7_ADCYAP1_BTK	0																			1																				7						36		15
Regulation of adenylate cyclase-activating g protein-coupled receptor signaling pathway|APLP1_GNAI2_OPRM1_PRKCA_NOS1	0																																							9								9
Regulation of aerobic respiration|IDE_SHMT2_BNIP3_HIF1A	0													1																																		5
Regulation of amino acid import across plasma membrane|PER2_PSEN1_AGT_ITGB1	0																																								1					6		2
Regulation of amyloid fibril formation|IAPP_APOE_APP_CLU_PSEN1_CHRNA7_LDLR	0																																							18						6		11
Regulation of androgen receptor signaling pathway|SIRT1_EP300_NCOR1_HDAC6_HDAC1_NCOR2_SMARCA4_ARRB2_PARK7_PHB	0																			1															4					1								32	1
Regulation of anion channel activity|CFTR_GRM5_PRNP_ABCB1	0																																							9						2		3
Regulation of anoikis|PIK3CA_NTRK2_NOTCH1_BCL2L1_CAV1_MCL1_SRC_CHEK2_ITGB1_BCL2	0							1																		1											1			28	2	2				2		3
Regulation of antigen processing and presentation|CD74_CCR7_CCL21_NOD2_CCL19_TREM2_HFE	0									1																																						5
Regulation of apoptotic cell clearance|CCL2_C3_C2_HMGB1_TREM2_C4A	0					1														3								1	1					1		2				10					1	52		56
Regulation of apoptotic process involved in morphogenesis|TNFRSF1A_NOTCH1_BAX_BMP7_VDR	0	1						1						1												1											1			9						2		21
Regulation of appetite|SCT_UCN_LEP_CCK_POMC_NPY_PPARA_OPRM1	0																						1																	89	1							21
Regulation of aspartic-type endopeptidase activity involved in amyloid precursor protein catabolic process|SORL1_APP_BIN1_ROCK2_LYN	0							1																																8						4		5
Regulation of aspartic-type peptidase activity|GRN_SORL1_APP_BIN1_ROCK2_LYN	0							1																																9						20		5
Regulation of astrocyte differentiation|HES1_LIF_NOTCH1_F2_BIN1_NF1_DAB1_BMP2_LDLR	0																							1												5				134	7		1			28		19
Regulation of atp biosynthetic process|IL4_ENO1_SPHK2_STAT3_PPARGC1A_PARP1_TREM2_PINK1	0					1		1					21																											14						6		17
Regulation of atpase-coupled calcium transmembrane transporter activity|ATP2A1_PLN_TLR9_RYR2_SUMO1_SLN	0																																							1								1
Regulation of b cell apoptotic process|CD74_MIF_IL2_BAX_PTEN_ADA_IRS2_IL10_LYN_BTK	0							3						1												1											1			11						6	1	86
Regulation of behavioral fear response|APOE_CRH_GJA1_UCN_RAG1_MEF2C_CCK	0																						1																	49	1					2		14
Regulation of bile acid biosynthetic process|SIRT1_STAR_FGFR4_FGF19_CYP7A1	0							2																																1						2		10	1
Regulation of bile acid metabolic process|SIRT1_STAR_KIT_FGFR4_FGF19_CYP7A1	0							2																											1					3						10		37	1
Regulation of blood vessel remodeling|CEACAM1_TGFB1_BCR_CST3	0																																				1			1								22
Regulation of branching involved in lung morphogenesis|BMP4_SOX9_WNT2_CTNNB1_TNF	0													1																										9	1					2		25
Regulation of branching involved in ureteric bud morphogenesis|BMP4_SOX9_SMO_AGT_GDNF_VEGFA	0																																							6						2		12
Regulation of brown fat cell differentiation|SIRT1_LEP_MTOR_PTGS2_FFAR4_PIM1_BMP7_INS_TRPV4_FTO	0					1		2		2		1	3															1												26	1					6		32	1
Regulation of calcidiol 1-monooxygenase activity|NFKB1_CYP27B1_IFNG_IL1B_TNF_VDR	0	1												1																										10	1					2		31
Regulation of calcium ion import across plasma membrane|IAPP_FYN_PRNP	0																																							8								2
Regulation of calcium ion transmembrane transport via high voltage-gated calcium channel|BIN1_CACNB2_CAMK2D_NPPA_G6PD_NOS1	0																																			2				3		1				34		10
Regulation of camkk-ampk signaling cascade|LRRK2_HTT_TREM2	0																																							1
Regulation of camp-dependent protein kinase activity|SIRT1_ADRB2_CXCL10_HTT_ADIPOQ_MST1	0																																							4								5	1
Regulation of cardiac muscle cell action potential|TRPM4_DSG2_CACNA1C_BIN1_CAV1_CAMK2D_ANK2_RYR2_DSP_ATP2A2	0									1																														31						2		3
Regulation of cardiac muscle cell membrane potential|SLC9A1_PLN_TRDN_ATP2A2_FXYD1	0																																															1
Regulation of cardiac muscle contraction by regulation of the release of sequestered calcium ion|CASQ2_CACNA1C_CAMK2D_ANK2_PLN_DMD_RYR2_ASPH	0																																															1
Regulation of cardiac muscle hypertrophy in response to stress|SMAD3_LMNA_FOXO1_TRPC3	0																																				1			3								2
Regulation of cardioblast proliferation|HES1_NOTCH1_CTNNB1_PIM1	0																																							2
Regulation of cd8-positive, alpha-beta t cell activation|IRF1_RUNX1_SOCS1_PTPN22_CD274_HLA-A_RUNX3_HFE	0									1																														1								2
Regulation of cd8-positive, alpha-beta t cell extravasation|RIPK3_CCR2_FADD	0																																															9
Regulation of cell adhesion molecule production|APOA1_IL1B_NOTCH1_CAV1_NOTCH4	0																																							3						2		6
Regulation of cell communication by electrical coupling involved in cardiac conduction|SRI_CAV1_CAMK2D_PDE4D_TRDN	0																																							4								6
Regulation of cell communication by electrical coupling|CASQ2_SRI_GJA1_CAV1_CAMK2D_PDE4D_ASPH_TRDN	0																																							4								6
Regulation of cell fate commitment|HES1_BMP4_POU5F1_FGF2_WNT3A_RBPJ_DKK1_AR_FGFR1	0							1		1															1										1					7					1	30		47
Regulation of cell fate specification|POU5F1_FGF2_WNT3A_DKK1_AR_FGFR1	0							1		1															1										1					5					1	30		47
Regulation of cell growth involved in cardiac muscle cell development|PIN1_PAK1_IGF1_MTOR_EDN1_G6PD_PPARA_HAMP	0							1					2															1								2				11		1				46		15
Regulation of cell maturation|AURKA_SIRT2_LRRK2_RET_MTOR_EDNRB_BCL2	0							2					2															1									1			8		2				2		7
Regulation of cell proliferation involved in heart morphogenesis|HES1_BMP4_SOX9_NOTCH1_SMAD4_CTNNB1_RBPJ_PIM1	0																																							3
Regulation of cell-cell adhesion mediated by cadherin|FOXA1_NOTCH1_TJP1_BMP6_WNT3A_PLG_NOTCH4_VEGFA	0																																							2								3
Regulation of cellular glucuronidation|UGT1A8_PRKCE_UGT1A10_UGT1A9_UGT1A1_UGT1A3	0																																		1		1			2								4
Regulation of cellular ph reduction|UBE3A_CA2_AVP_BCL2	0							1																													2			17		2				2		9
Regulation of cellular response to hypoxia|ENO1_CD34_ROCK2_PINK1_TMBIM6	0					1																																		3						2
Regulation of cellular response to osmotic stress|EPO_MICU1_PTGS2_BAD	0		1			1		1				1	1																											9	1					4		28
Regulation of ceramide biosynthetic process|TNFRSF1A_SPHK2_SPHK1_SIRT3_PRKCD_TNF_GNB2L1	0													1																										15	1					8		25
Regulation of chemokine (c-c motif) ligand 5 production|MAVS_TRPV4_IL10_ADCYAP1	0																																							9							1	4
Regulation of chemokine (c-x-c motif) ligand 2 production|CD74_MIF_LRP1_LPL_HMGB1_TLR4_KLF4_POSTN_TNF	0													1																										12	1					2		109
Regulation of chemokine-mediated signaling pathway|TREM2_EDN1_HIF1A_CCL5	0													1																																		2
Regulation of chloride transport|CFTR_CA2_GRM5_PRNP_ABCB1	0																																							15						2		5
Regulation of cholesterol storage|APOB_SCARB1_PPARG_LPL_PPARD_SREBF2_ABCA1_PPARA_NR1H3	0																																							1						2		11
Regulation of chronic inflammatory response|IL4_FOXP3_CYP19A1_TNF_IL10_CCL5	0													1														1												8	1					2	1	36
Regulation of collagen catabolic process|FAP_ITGB1_CST3	0																																							2						2		2
Regulation of collateral sprouting|LRP1_WNT3A_NGF_SPP1_DCC_CRABP2	0																1																							11						2		15	1
Regulation of complement-dependent cytotoxicity|IL4_CFH_HSP90AB1_CD59	0
Regulation of core promoter binding|IFNG_WNT3A_PSEN1_CTNNB1_KLF4_PAX6	0																																							1						2		3
Regulation of corticosteroid hormone secretion|CRY1_REN_CRH_BMP6_TAC1_PTPN11_AGT_POMC	0																																							29						12		13
Regulation of corticosterone secretion|CRH_TAC1_POMC	0																																							29						2		8
Regulation of cysteine-type endopeptidase activity involved in apoptotic signaling pathway|BAX_SMAD3_CASP8_GSN_JAK2_LGALS9_PARK7	0							1						1												1											1			10						2		26
Regulation of cytokine biosynthetic process|EREG_MAP2K3_SYK_FOXP3_GATA3	0							1			1																	1							1					4								10
Regulation of cytoplasmic transport|MAPK1_SORL1_MAP2K2_MAPK3_LRRK2_MAP2K1_MSN_PARK2_SRC_RDX	0																							1		1														29	2			1				5
Regulation of dendritic cell apoptotic process|CCR7_CCL21_AXL_CCL19_GAS6_LGALS9_CXCL12_LYN	0							1																																1								1
Regulation of dendritic cell cytokine production|NOD2_TLR4_DDX58_JAK3_MAVS	0																																							3								17
Regulation of dendritic cell dendrite assembly|CCR7_CCL21_CCL19	0
Regulation of dendritic spine maintenance|APOE_APP_VPS35_FYN_PRNP_INS	0																																							21						6		9
Regulation of deoxyribonuclease activity|SIRT1_NPM1_HMGB1_PCNA_PRKCD_AKT1	0													1																										6				1		6		17	1
Regulation of dna catabolic process|ATM_BAX_CDKN2A_HSF1_APAF1	0							1						1												1		1									1			9						4		35
Regulation of dna methylation|PIK3CA_DNMT3L_PRMT5_PARP1_MECP2_BRCA1_MYC	0							1																																						22		9
Regulation of dopamine metabolic process|DRD4_SLC6A3_VPS35_PARK2_DRD1_PARK7	0																																							6
Regulation of dopamine receptor signaling pathway|CAV2_LRRK2_VPS35_PRMT5_DRD2_ALK	0									1																														5								1
Regulation of dopamine secretion|RAB3A_SYT1_SNCA_DRD2_PARK2_SYT2_CNR1_PINK1_CXCL12_GDNF	0																																							11								4
Regulation of dopamine uptake involved in synaptic transmission|DRD4_SNCA_TOR1A_DRD2_DRD1_GDNF	0																																							13								3
Regulation of early endosome to late endosome transport|MAPK1_MAP2K2_MAPK3_MAP2K1_MSN_SRC_RDX	0																							1		1														29	2			1				5
Regulation of endodeoxyribonuclease activity|SIRT1_NPM1_HMGB1_PRKCD_AKT1	0																																							4				1		2		5	1
Regulation of endoplasmic reticulum unfolded protein response|XBP1_BAX_HSPA5_COPS5_ATF6_PTPN1_BAK1_BCL2L11_ERN1_GNB2L1	0							1						1												1											1			10					1	26		22
Regulation of endoribonuclease activity|ABCE1_NPM1_HSPA1A_TMBIM6	0
Regulation of endothelial cell chemotaxis|HSPB1_KDR_FGF2_NOTCH1_MET_FGFR1_VEGFA_FGF1	1							1																									1		1					26					1	22	1	87
Regulation of epithelial cell differentiation involved in kidney development|LIF_CTNNB1_STAT1_GATA3_ADIPOQ_GDNF_PROM1_YAP1	0					1																													1					7						2		11
Regulation of epithelial cell proliferation involved in prostate gland development|CDKN1B_NOTCH1_STK11_CTNNB1_AR	0							1		1															1										1	2				6					1	30		42
Regulation of establishment of cell polarity|RAP1B_ROCK2_GSN_GATA3_ROCK1_GNB2L1	0																																		1					3								1
Regulation of establishment of endothelial barrier|TNFRSF1A_VCL_IL1B_ROCK2_ROCK1_CLDN5_TNF_IKBKB_VEGFA	0													1																										12	1					2		32
Regulation of establishment or maintenance of cell polarity|RAP1B_ROCK2_GSN_GATA3_TEK_ROCK1_GNB2L1	0																																		1					3								1
Regulation of extracellular matrix assembly|TGFB1_SOX9_NOTCH1_SMAD3_AGT_DAG1	0																																				2			5						4		2
Regulation of extracellular matrix disassembly|FAP_TGFB1_LRP1_FGFR4_PDPN_DPP4_CST3	0																																				1			3						2		3
Regulation of fc receptor mediated stimulatory signaling pathway|CD47_RAP1A_PTPRC_LYN	0							1
Regulation of feeding behavior|STAT3_UCN_MC4R_LEPR_MTOR_CNR1_CCK_INS	0					1		1					23										1					1												52	1					2		22
Regulation of female receptivity|OXT_AVP_THRB_NCOA1	0																																				1			13								6
Regulation of fever generation|IL1B_PTGS2_CNR1_EDNRB_TNFSF11_TNF_TNFRSF11A	0					1		1				1	1	1																										15	2					6		47
Regulation of fibrinolysis|FAP_SERPINE1_F2_PLG_F11	0																							1												5				133	7		1			30		20
Regulation of fibroblast apoptotic process|PIK3CA_TP63_TP53_BID_GAS6_BCL2L11	0							1						1	1																				1	1				4								4
Regulation of gap junction assembly|IL1B_CAV1_AGT	0																																							1						4		7
Regulation of gastric acid secretion|SCT_OXT_UCN_OXTR_TRPV1	0						2	2																																23								47
Regulation of gene expression by genetic imprinting|EED_DNMT3A_DNMT3L_IGF2_MECP2_BRCA1	0																																													6
Regulation of germinal center formation|TNFRSF13C_MEF2C_ADA_TNFSF13B	0																																													2		2
Regulation of glucagon secretion|CRH_LEP_GIP_FFAR4	0																																		1					16						4		8
Regulation of glucocorticoid secretion|CRY1_CRH_TAC1_PTPN11_POMC	0																																							29						10		10
Regulation of glutamine family amino acid metabolic process|SIRT4_SLC7A11_FH_SLC7A7	0																																							3								1
Regulation of golgi inheritance|MAPK1_MAP2K2_MAPK3_MAP2K1	0																																							1				1
Regulation of gonadotropin secretion|CRH_GJA1_LEP_SMAD4	0																																							15						2		6
Regulation of granulocyte differentiation|CEACAM1_IL5_RARA_RUNX1_TRIB1_ADIPOQ	0																																							3						2
Regulation of hair cycle|MSX2_SMO_FST_TRPV3_CLOCK_PER1_SMAD4_CTNNB1_TNF	0						2	2						1						2																1		1		51	2					72		49	1
Regulation of hair follicle development|MSX2_SMO_FST_SMAD4_CTNNB1_TNF	0						2	2						1																								1		45	1					6		40
Regulation of hepatocyte proliferation|CEACAM1_XBP1_WNT3A_RTN4_FGF1	0																																							2
Regulation of heterotypic cell-cell adhesion|APOA1_IL1B_KLF4_BMP7_ADIPOQ_CD44_TNF_IL10	0													1																										9	1					2	1	33
Regulation of histone deacetylase activity|SPHK2_LRRK2_CAMK2D_PINK1_VEGFA	0																																													4		2
Regulation of histone deacetylation|SPHK2_TP53_UCN_LRRK2_CAMK2D_SREBF1_PINK1_FOXP3_SKI_VEGFA	0							1						1	1													1							1										1	6		13
Regulation of histone h3-k4 methylation|DNMT3B_MYB_SMAD4_CTNNB1_DNMT1_GATA3_GCG_BRCA1	0																																	2	1								1			230		4
Regulation of histone h3-k9 trimethylation|SIRT1_SMARCB1_LMNA_ATRX_MECP2	0																																							1								2	1
Regulation of histone h4 acetylation|SIRT1_SMARCB1_ATG5_BRCA1_MUC1	0																																							1						6		2	1
Regulation of hormone biosynthetic process|PPARGC1A_BMP6_ARNT_BMP2_POR_ADM_HIF1A	0													1																					1					2						2		9
Regulation of hormone metabolic process|STUB1_PPARGC1A_BMP6_ARNT_BMP2_GATA3_POR_ADM_HIF1A	0													1																					2					2						2		9
Regulation of hydrogen peroxide metabolic process|STAT3_MMP3_PRDX2_HDAC6_SNCA_FYN_HP_RAC1_PINK1	0					1		1					21																						3					27						10		38
Regulation of hydrogen peroxide-induced cell death|HGF_LRRK2_MET_HDAC6_PINK1_NFE2L2_FOXO3_IL10_PARK7_GNB2L1	2					1		1																				1							4	1	1			24	2				1	22	2	109
Regulation of hydrogen peroxide-mediated programmed cell death|HGF_MET_HDAC6_PINK1_FOXO3_PARK7	1							1																											4					23					1	22	1	99
Regulation of icosanoid secretion|MIF_OXT_IL1B_CYP4A11_ACSL4_SYK_EDN1_TNFSF11_TNFRSF11A_MAP2K6	0							1			1																													8						2		67
Regulation of immature t cell proliferation in thymus|BMP4_IL1B_ERBB2_FOXP3_CDKN2A	0																											1												2						2		20
Regulation of immune response to tumor cell|CEACAM1_HMGB1_CD274_PVR_MR1	0																																							5								3
Regulation of inclusion body assembly|APOE_DNAJB1_SORL1_CLU_HSPA1A_HSF1	0																																							6								1
Regulation of inorganic anion transmembrane transport|CFTR_GRM5_SLC34A1_MTOR_PRNP	0							1					2															1												12						2		8
Regulation of inositol 1,4,5-trisphosphate-sensitive calcium-release channel activity|PKD2_HAP1_HTT_ASPH	0																																							1								1
Regulation of insulin-like growth factor receptor signaling pathway|PHIP_IGFBP1_WNT1_IGF1_GH1_GHRH_AR_BMP2	0							1		1															1										1					4					1	30		51
Regulation of integrin activation|RAP1B_SELP_PTGER4_P2RY12_SRC	0																									1														27	2							2
Regulation of interleukin-23 production|IFNG_IL17A_RAC1_TLR4_MYD88	0																																							7						4		23
Regulation of interleukin-4 production|RARA_PRKCQ_CD86_NLRP3_HLA-DRB1_SYK_FOXP3_GATA3_IL33_LGALS9	0							4			1																	1							1		2			30						2		42
Regulation of interleukin-5 production|IL1RL1_RARA_IL9_NLRP3_PDE4D_FOXP3_GATA3_IL33	0							1																				1							1		2			23						2		42
Regulation of intestinal absorption|APOA1_ABCG8_LEP_HAMP	0																																							2
Regulation of intrinsic apoptotic signaling pathway by p53 class mediator|CD74_SIRT1_MIF_MDM2_TP53_PARK2_BCL2_CD44_MUC1	0							2						1	1																				1		1			2		2				2		65	1
Regulation of inward rectifier potassium channel activity|CAV1_TREM2_ITGB1	0
Regulation of ire1-mediated unfolded protein response|BAX_HSPA5_COPS5_PTPN1_BAK1_BCL2L11	0							1						1												1											1			8					1	26		22
Regulation of iron ion transmembrane transport|IFNG_ISCU_ATP7A_HAMP	0																																							1								2
Regulation of iron ion transport|IFNG_ISCU_ATP7A_TF_HFE_B2M_HAMP	0									1										1															1					6						150		18
Regulation of isotype switching to igg isotypes|IL2_IL4_MLH1_CD40_FOXP3_PTPRC	0																											1																				10
Regulation of ketone biosynthetic process|COQ3_PPARGC1A_BMP6_BMP2_ADM	0																																		1					2								3
Regulation of late endosome to lysosome transport|LRRK2_VPS35_SNAPIN_ARF1	0																																							1								2
Regulation of lens fiber cell differentiation|CDKN1B_FGF2_SPRY2_ZEB2	0																																							1
Regulation of leukocyte adhesion to arterial endothelial cell|ALOX5_KLF4_TNF	0													1																										8	1					2		25
Regulation of leukocyte tethering or rolling|CCL21_SELP_CCR2_SELE_CXCL12	0																																															1
Regulation of ligase activity|RIPK3_SMAD7_PSEN1_GCLM_PARK7_CDKN2A	0																																													2		8
Regulation of lipopolysaccharide-mediated signaling pathway|CX3CL1_MIF_LTF_BMP6_PRDX2_TRIB1_PRKCA_TRAF6	0																																							13								62
Regulation of lysosomal protein catabolic process|LRP1_VPS35_GBA_LDLR	0																																															1
Regulation of macrophage apoptotic process|SIRT1_CCR5_NOD2_MEF2C_VIMP_CDKN2A_CCL5	0																																							2						2		4	1
Regulation of macrophage differentiation|TGFB1_LIF_RB1_PF4_FADD_TRIB1_CASP8_ADIPOQ_PRKCA	0																																				1			16								13
Regulation of macrophage proliferation|MAPK1_MAPK3_CSF1R_IL33	0																																							1				1				1
Regulation of mammary gland epithelial cell proliferation|CCND1_BAX_RTN4_GATA3_BRCA2_GPX1_MST1	0							2						1												1									1		1			7						4		21
Regulation of membrane protein ectodomain proteolysis|TIMP1_IFNG_APOE_IL1B_APP_ROCK1_TNF_IL10	0													1																										25	1					6	1	40
Regulation of mesenchymal to epithelial transition involved in metanephros morphogenesis|LIF_CTNNB1_STAT1_GDNF	0					1																																		7								6
Regulation of mesoderm development|SMAD2_TP63_GJA1_WNT3A_DKK1_FGFR1	0																																				3			1								5
Regulation of mesodermal cell differentiation|GJA1_WNT3A_DKK1_FGFR1	0																																							1								5
Regulation of mesonephros development|BMP4_SOX9_SMO_AGT_GATA3_GDNF_VEGFA	0																																		1					6						2		12
Regulation of metallopeptidase activity|TIMP1_LRP1_SORL1_MAPK3_STAT3_CLDN4	0					1							21																											12								7
Regulation of metanephros development|BMP4_LIF_CTNNB1_RET_STAT1_ADIPOQ_GDNF_YAP1_MYC	0					1																																		8						18		10
Regulation of mhc class ii biosynthetic process|SIRT1_XBP1_IFNG_IL4_PF4_TLR4_JAK2_IL10_HDAC2_CIITA	0																																							12							1	24	1
Regulation of microglial cell activation|CX3CL1_GRN_ATM_LRRK2_SPHK1_TREM2_PTPRC_LDLR_CCL3	0																											1												4						24		15
Regulation of mitochondrial atp synthesis coupled electron transport|CCNB1_ISCU_SNCA_PINK1_CDK1_PARK7	0																																													2		1
Regulation of mitochondrial electron transport, nadh to ubiquinone|ISCU_SNCA_PINK1_PARK7	0
Regulation of mitochondrial fission|DCN_KDR_PPARGC1A_LRRK2_VPS35_MAPT_PARK2_BNIP3_MCU_PINK1	0									1																							1							2								4
Regulation of mitochondrial membrane permeability involved in apoptotic process|ATF2_TP53_BAX_BID_PMAIP1_BNIP3_BCL2L11_BAD_CAMK2A	0		1					2						2	1											1									1	1	1			12						2		31
Regulation of monocyte chemotactic protein-1 production|IL1B_SYK_LGALS9_GSTP1_ADIPOQ_TRPV4_SELK	0							1			1																													14						2		8
Regulation of monocyte chemotaxis|SERPINE1_DUSP1_APP_CCR2_CXCL10_HMGB1_S100A7_CXCL12_LYN_CCL5	0							2																																6						4		11
Regulation of monocyte differentiation|CD74_CD4_CDK6_FES_HLA-DRB1_JUN_MYC	0					1								1																										4						18		27
Regulation of mrna binding|HNRNPL_CARM1_FMR1_CDK9	0
Regulation of mucus secretion|CYBA_PRKCE_P2RY2_ATG5_ADA	0																																				1			2						2		2
Regulation of muscle atrophy|MYOG_MTOR_FOXO3	0							1					2															1												7								7
Regulation of nad(p)h oxidase activity|CYBA_GNAI2_AGT_INS_PARK7	0																																							1						4		3
Regulation of natural killer cell chemotaxis|CCL2_KLRK1_CCL5_CCL3_CCL4	0					1																						2									4			1								4
Regulation of necroptotic process|RIPK3_FADD_CAV1_RBCK1_CASP8_CYLD	0																																															14
Regulation of necrotic cell death|RIPK3_UCN_FADD_CAV1_RBCK1_CASP8_BNIP3_TSPO_CYLD	0																																													4		15
Regulation of nephron tubule epithelial cell differentiation|LIF_CTNNB1_STAT1_GATA3_PROM1_YAP1	0					1																													1					2						2		8
Regulation of neurofibrillary tangle assembly|APOE_SORL1_CLU	0																																							6								1
Regulation of neuron maturation|LRRK2_RET_MTOR_EDNRB_BCL2	0							2					2															1									1			7		2				2		7
Regulation of neurotransmitter receptor localization to postsynaptic specialization membrane|ADAM10_RAP1A_HRAS_DAG1	0																																													2
Regulation of neurotransmitter uptake|DRD4_PER2_SNCA_TOR1A_DRD2_PARK2_DRD1_ITGB1_GDNF_NOS1	0																																							16	1					2		12
Regulation of norepinephrine secretion|OXT_STX1A_CRH_P2RY12_OXTR_AGT	0																																							18						4		7
Regulation of nuclease activity|SIRT1_ABCE1_NPM1_HMGB1_HSPA1A_PCNA_PRKCD_TMBIM6_AKT1	0													1																										6				1		6		17	1
Regulation of nucleotide-binding oligomerization domain containing signaling pathway|PTPN22_XIAP_TLR4_HSPA1A	0																																							3								17
Regulation of odontogenesis of dentin-containing tooth|BMP4_TNFRSF11B_FGF8_RUNX2_BMP2	0																																							1								1
Regulation of odontogenesis|BMP4_TNFRSF11B_CD34_FGF8_RUNX2_BMP2_EDN1_TFAP2A	0					1																																		2								1
Regulation of oligodendrocyte progenitor proliferation|SIRT2_CDH2_LYN_ADCYAP1	0							1																																1
Regulation of osteoblast proliferation|LTF_EIF2AK2_NPR3_SMAD3_BMP2_BCL2_RHOA_FGFR2	0							1																													1			18		2				4		6
Regulation of oxidative stress-induced neuron intrinsic apoptotic signaling pathway|PARP1_PARK2_MCL1_PINK1_PARK7_HIF1A	0							1						1																																		11
Regulation of penile erection|OXT_OXTR_CNR1_ADA_EDNRB	0																																							4						2		2
Regulation of peptidyl-tyrosine autophosphorylation|IQGAP1_CAV1_NRG1_VEGFA	0																																							2								2
Regulation of peroxidase activity|LRRK2_SNCA_SIRT3	0																																							5
Regulation of peroxisome proliferator activated receptor signaling pathway|SIRT1_FABP5_LEP_PLIN5_CITED2	0																																							3								3	1
Regulation of phosphate transport|FGF23_SLC34A1_ATF4_FGFR1_CRY2	0																																							1						2
Regulation of plasma membrane organization|RAB3A_NOX1_GSN_AR_PRKCD	0							1		1															1										1					7					1	30		42
Regulation of platelet aggregation|CEACAM1_PRKCQ_PDPN_SYK_CD9_PRKCD_PRKCA_LYN	0							1			1																													11								1
Regulation of platelet-derived growth factor receptor signaling pathway|LRP1_CBL_CBLB_PTGIR_HGS_F3_SNCA_SRC_F7_ADIPOQ	0																									1														28	2					26		12
Regulation of platelet-derived growth factor receptor-alpha signaling pathway|CBL_CBLB_ADIPOQ	0																																							3						22		1
Regulation of podosome assembly|IL5_MSN_SRC_GSN_TNF_RHOA_HCK	0													1												1														47	3					2		32
Regulation of presynaptic cytosolic calcium ion concentration|CALB1_CACNA1D_CACNB2_CNR1_SCGN	0																																							1
Regulation of prostaglandin biosynthetic process|CD74_SIRT1_IL1B_FABP5_PTGS2_ANXA1_AVP	0					1		1				1	1																								1			18	1					6		38	1
Regulation of prostaglandin secretion|MIF_OXT_IL1B_ACSL4_EDN1_TNFSF11_TNFRSF11A_MAP2K6	0																																							4						2		67
Regulation of protein catabolic process in the vacuole|LRP1_CD81_VPS35_GBA_LDLR	0																																							1								1
Regulation of protein kinase a signaling|MIF_IAPP_AIP_APP_LRRK2_ADRB2_PDE4A_AKAP5_ADIPOQ	0																																							10						4		69
Regulation of protein polyubiquitination|SKP2_NOD2_PTPN22_PARK2_XIAP_UBE2D1_PLAA_HAMP	0																																															1
Regulation of protein sumoylation|PIAS4_HDAC4_CTNNB1_ARNT_RELA_PARK7_CDKN2A	0							1																																1					1			3
Regulation of receptor binding|APP_PCSK9_ANXA2_ADIPOQ_IL10_HFE_ATP2A2_B2M_RUVBL2	0									1																										1				6						4	1	7
Regulation of receptor catabolic process|APOE_PCSK9_ANXA2_PTPN1_HAMP_ITCH	0																																			1				24					1			4
Regulation of relaxation of muscle|SRI_CAMK2D_PDE4D_PLN_SLN	0																																							5								7
Regulation of removal of superoxide radicals|SIRT3_BMP7_NFE2L2_DHFR_TNF_PARK7	1					1								1														1								1	1			14	3					2		35
Regulation of renal sodium excretion|OXT_GNAI2_TAC1_DRD2_AGT_NPR1_NPPB_EDNRB_EDN1_AVP	0																													1					1		1			18						34		11
Regulation of respiratory burst|GRN_LBP_BCR_INSR_RAC1_INS	0																																							5	1					22		30
Regulation of response to food|UCN_LEP_MTOR_CCK_NPY_PPARA_OPRM1	0							1					2										1					1												74	1							24
Regulation of response to nutrient levels|CYP27B1_UCN_LEP_MTOR_CCK_NPY_PPARA_OPRM1	0							1					2										1					1												74	1							24
Regulation of response to osmotic stress|EPO_MICU1_PTGS2_BAD_TRPV4_ABCB1	0		1			1		1				1	1																											22	1					4		31
Regulation of sequestering of triglyceride|PLIN3_PLIN2_PPARG_LPL_PNPLA2_PLIN5_PPARA	0																																													2		7
Regulation of skeletal muscle satellite cell proliferation|MYOG_FGF2_STAT3_PPARD_JAK2	0					1							21																											15								9
Regulation of sodium-dependent phosphate transport|SLC34A1_ATF4_CRY2	0																																													2
Regulation of somatostatin secretion|SCT_FFAR4_ADCYAP1	0																																							6								1
Regulation of synaptic transmission, dopaminergic|DRD4_SLC6A4_SNCA_TOR1A_DRD2_PTGS2_PINK1_DRD1_ARRB2_GDNF	0					1		1				1	1																											141	1					4		34
Regulation of synaptic transmission, gabaergic|KRAS_CA2_PRKCE_TAC1_OXTR_HAP1_NF1_DRD2_CNR1_PTEN	0							1																													1			15								4
Regulation of synaptic vesicle endocytosis|SLC17A7_LRRK2_SLC2A4_TOR1A_ROCK1	0																																							7	1							2
Regulation of synaptic vesicle priming|RAB3A_STX1A_NAPA_NAPB	0																																							1						4		1
Regulation of synaptic vesicle recycling|SLC17A7_LRRK2_SLC2A4_SNCA_TOR1A_PLAA_ROCK1	0																																							7	1							2
Regulation of synaptic vesicle transport|LRRK2_SLC2A4_PARK2_PINK1	0																																							1	1							1
Regulation of systemic arterial blood pressure by norepinephrine-epinephrine|ADRB2_PDE4D_TPM1_ADRB1	0																																							3								1
Regulation of t cell anergy|PHLPP1_FOXP3_HLA-B	0																											1																				10
Regulation of t cell chemotaxis|CCL21_ADAM10_CCR2_CXCL10_ADAM17_S100A7_CCL5	0																																															2
Regulation of t cell differentiation in thymus|BMP4_IL1B_ERBB2_SOD1_CAMK4_ADA_FOXP3_SOS1_CDKN2A	0									1																		1							1					2						10		24
Regulation of t cell tolerance induction|PHLPP1_FOXP3_IL2RA_HLA-B	0																											1																				10
Regulation of tau-protein kinase activity|HGF_IFNG_APOE_SORL1_RB1_APP_CLU_HSP90AB1_DKK1	0																																							18						4		32
Regulation of telomere capping|ERCC1_MAPK1_MAPK3_PRKCQ_ATM_USP7_RAD50	0																											1												5				1		2		14
Regulation of the force of heart contraction by chemical signal|NOS3_ADRBK1_CAV1_ADRB1	0							1																																11								5
Regulation of t-helper 1 type immune response|IL1RL1_IL1B_IL18_CCR2_CCL19_PLA2G4A_ANXA1_IL33_JAK3	0																																		1					1						2		7
Regulation of t-helper 17 cell differentiation|IL2_IL4_SMAD7_MALT1_NLRP3_FOXP3	0							1																				1									2			22								41
Regulation of t-helper 17 type immune response|IL2_IL4_SMAD7_PRKCQ_MALT1_NLRP3_FOXP3	0							1																				1									2			24								41
Regulation of t-helper 2 cell differentiation|RARA_IL18_CD86_NLRP3_ANXA1	0							3																											1		2			23						2		31
Regulation of thymocyte apoptotic process|BMP4_TP53_RAG1_RORC_ADA_JAK3_HIF1A	0							1						2	1																				1					1						2		4
Regulation of tolerance induction|PHLPP1_PDCD1_HMGB1_FOXP3_IL2RA_CD274_HLA-B	0																											1																				13
Regulation of toll-like receptor 9 signaling pathway|RTN4_HMGB1_PTPN22_TLR9	0																																															3
Regulation of trail-activated apoptotic signaling pathway|ATF3_PTEN_PARK7	0							1																																3								1
Regulation of transcription from rna polymerase ii promoter in response to oxidative stress|HMOX1_ATF4_ARNT_NFE2L2_HIF1A	1					1								1														2								1	1			1	2							12
Regulation of transforming growth factor beta2 production|ATF2_SMAD3_SMAD4_HIF1A	0													1																							1			2								3
Regulation of transmission of nerve impulse|HCRT_GBA_AGT_FMR1_AVP_GLRA1	0																																				1			11						2		10
Regulation of triglyceride biosynthetic process|C3_SCARB1_SREBF1_PLIN5_LDLR_NR1H3	0																			1																				4					1	36		18
Regulation of triglyceride catabolic process|APOA1_SORL1_PNPLA2_PLIN5_FGF21	0
Regulation of type b pancreatic cell development|RHEB_CLOCK_GSK3B_BAD	0		1																	2																1				10	1					60		12	1
Regulation of unsaturated fatty acid biosynthetic process|CD74_SIRT1_ABCD1_IL1B_FABP5_PTGS2_ANXA1_AVP	0					1		1				1	1																								1			18	1					6		38	1
Regulation of vascular associated smooth muscle cell apoptotic process|MFN2_PPARG_IGF1_ATF4_DNMT1_SOD2	0																																													2		5
Regulation of vascular associated smooth muscle cell differentiation|KIT_NFATC3_DNMT1_ENG_NFATC2_GPER1_NFATC1_SOD2	0																																		1					2					1	8		33
Regulation of vascular wound healing|XBP1_SERPINE1_ALOX5_CXCR4_TNF	0													1																										10	1					2		28
Regulation of vasculogenesis|CEACAM1_KDR_CD34_RTN4_RAP1A_ADM	0					1																											1		1					1								3
Regulation of ventricular cardiac muscle cell action potential|TRPM4_DSG2_CACNA1C_BIN1_CAV1_RYR2_DSP	0									1																														31						2		3
Regulation of vitamin d biosynthetic process|NFKB1_CYP27B1_IFNG_SNAI1_IL1B_TNF_VDR		1												1																										10	1					2		31
Regulation of vitamin metabolic process|NFKB1_CYP27B1_IFNG_SNAI1_IL1B_CD320_TNF_VDR		1												1																										10	1					2		31
Regulation of wnt protein secretion|VPS35_WLS_OPRM1	0																																							1
Regulation of wnt signaling pathway involved in heart development|POU5F1_RBPJ_DKK1_BMP2	0																																							1								5
Release of sequestered calcium ion into cytosol by endoplasmic reticulum|CCR5_RYR1_RYR2_FASLG_TRDN_CCL3	0																																							1						2		2
Release of sequestered calcium ion into cytosol by sarcoplasmic reticulum|CCR5_RYR1_RYR2_TRDN_CCL3	0																																							1						2		1
Removal of superoxide radicals|MPO_PRDX1_SOD1_NOS3_PRDX2_NQO1_ATP7A_SOD3_CCS_SOD2	0							3		1														1											2		2			26						8		141
Renal absorption|HNF1A_AQP3_HBB_GSN_CLDN4	0																																							1								2
Renal system process involved in regulation of systemic arterial blood pressure|CYBA_REN_GJA1_CYP4A11_GAS6_AGT_RHOA	0																																							10						2		7
Renal water transport|AQP2_AQP3_AQP1	0													1																										1								2
Replicative cell aging|ERCC1_TP63_WRN_CHEK2	0
Replicative senescence|SERPINE1_TP53_ATM_ATR_CHEK2_CDKN1A_CDKN2A	0							1		1				1	1													1							1					3						2		23
Reproductive behavior|OXT_APP_OXTR_GRIN1_PTEN_AVP_TH_DRD1_THRB_NCOA1	1							1																											1		1			55	1					6		46
Respiratory burst involved in defense response|MPO_PRDX2_SELK_HCK	0							2																											1					13						2		130
Respiratory burst|MPO_CYBA_PRDX2_NOX1_CYBB_SELK_HCK	0							2																											1					15						2		130
Response to acidic ph|ASIC2_ASIC1_SLC9A1_SST_ASIC3_GIP_NOX1_SRC_TRPV1	0						2	2																		1									1					47	2					2		63
Response to aldosterone|CYBA_PARP1_CYBB	0							1																																1								9
Response to auditory stimulus|XPC_UCN_CXCL10_HTT_DRD2_XPA_STRA6	0																																							6								2
Response to caffeine|CASQ2_PPARGC1A_PPARG_DNMT3B_RYR1_CACNA1S_RYR2_RYR3_HDAC2	0																																							2						2		3
Response to caloric restriction|SIRT2_APOE_LDLR	0																																							7								2
Response to cholesterol|TGFB1_SMO_SMAD2_CCR5_CYP7A1_ABCA1_TGFBR1_F7_DAG1_CCL3	0																																				4			2						6		12
Response to cobalamin|EGFR_CD40_RELA	0							1																																5		1			1			17
Response to cobalt ion|CASP3_CASP9_ATP7A_CASP8_BNIP3	0							1																		1									1		1			3						2		8
Response to corticosterone|CCND1_STAR_CRH_FOS_TH_CDKN1A_FOXO3	1							3												1															1					55	1					8		79
Response to denervation involved in regulation of muscle adaptation|MYOG_HDAC4_FBXO32_DAG1	0																																													2		1
Response to dietary excess|SCT_APOE_SORL1_PPARGC1A_MC4R_ADRB2_LEP_ADRB1_TRPV4_TRPV1	0						2	2																																39								50
Response to epinephrine|SIRT2_SLC9A1_PPARGC1A_STAR_SNCA_PDE4D_RYR2_ADIPOQ	0							2																																4						2		10
Response to erythropoietin|EPOR_EPO_KIT_CD40_HAMP	0																																		1					3						8		30
Response to ether|OXT_MDM2_PPARGC1A_ABCB4_CRH_TH	1																																		1					51	1					4		41
Response to fluoride|PON1_COL1A1_ATG7_FOXO1	0																																				1			3
Response to folic acid|OGG1_EEF2_TYMS_GSN	0																																							1
Response to food|OXT_MPO_SREBF1_GHRH_CYP1A1_G6PD_OPRM1_AKT1	0							2																											2	2				18		1		1	1	38		135
Response to glucagon|CRY1_GLP2R_SREBF1_ABCC2_GNAS_GLP1R_GJB2_GCG_CREB1_FGF21	0																																	1						6					1	12		8
Response to glycoside|CHEK2_RAD51_ATP1A3	0
Response to gonadotropin|GCLC_ICAM1_PPARGC1A_STAR_NOTCH1_GCLM_GJB2_POR	0							2																																4						4		13
Response to gravity|STX1A_SPARC_MYOG_FOS_BGLAP	0																			1																				10						2		31
Response to herbicide|STAR_LCN2_CYP1A1_TH	1							2																											2					35	1					4		42
Response to histamine|DRD4_GABRB2_GABRB1_GABRB3_DRD2_GABRA1_GABRG2	0																																							9
Response to human chorionic gonadotropin|GCLC_GCLM_GJB2	0
Response to hydrogen sulfide|KDR_NQO1_PINK1	0																							1									1															1
Response to hydroperoxide|CD38_SP1_CHUK_JAK2_GPX3_PRKCD_GPX1	0																																			1				3						10	1	3
Response to hydroxyisoflavone|EGFR_BGLAP_F7	0																																							4		1				2		16
Response to inactivity|CAT_MYOG_HDAC4_DRD2_IL10_FBXO32_DAG1	0							3		1																									1	2				159	3					102	1	71
Response to insecticide|CCNB1_STAR_CYP1A1_TH_FECH	1							2																											2					35	1					4		42
Response to interleukin-15|CD4_STAT3_PLCB1_ACSL4_STAT5A_JAK1_JAK3_SHC1	0					1							21																											16								27
Response to interleukin-18|IL18_CLDN1_OCLN_ALOX5_AKT1	0																																		1					1				1		2		3
Response to interleukin-4|XBP1_STAT6_CCL11_FASN_HSPA5_HSP90AB1_ADAMTS13_GATA3_JAK3	0																																		1					4								1
Response to iron(iii) ion|CCNB1_ATP7A_CYP1A1_G6PD_B2M	0																																		1	2				1		1				34		1
Response to isolation stress|ACO2_KRAS_TH_HRAS	1																																		1					34	1					6		34
Response to laminar fluid shear stress|XBP1_SMAD7_SREBF2_KLF4_ABCA1_NFE2L2	1					1																						1								1	1			3	2							11
Response to l-ascorbic acid|SPARC_CAT_LEP_GSTP1	0							3		1																									1	2				156	3					100		69
Response to leptin|SIRT1_CCND1_FGF23_STAT3_STAR_LEP_LEPR_ADIPOR1_PTEN_EDN1	0					1		4					21																											16						2		18	1
Response to l-glutamate|FYN_PCNA_CREB1_TMBIM6	0													1																										12						4		15
Response to magnesium ion|CCND1_FGF23_MDM2_BMP6_TNFRSF11B_CD14_SLC34A1_SNCA_RYR3	0							1																																1								1
Response to mercury ion|AQP2_AQP1_SLC34A1_BSG_UBE2D3_ABCC2_PARK7	0													1																										1						2		1
Response to mitochondrial depolarisation|MFN2_HK2_GBA_HDAC6_BECN1_PARK2_PINK1_SQSTM1	0																																		3
Response to muramyl dipeptide|NFKBIA_JAG1_NOTCH1_NOD2_PTPN22_CARD9_RELA_VIM_NLRP1	0							1																																3					1			5
Response to muscle stretch|NFKBIA_NFKB1_SLC9A1_FOS_DMD_RYR2_JUN_NPPA_EDN1_RELA	0					1		1												1																				10					1	2		35
Response to nitric oxide|CCR7_TRAF2_CDK2_MMP3_CCL19_AQP1_MTR_FOXO1	0													1																										2								2
Response to nitrosative stress|GCLC_ATM_ATG5_GCLM_DDIT3	0																											1												2						2		15
Response to norepinephrine|APLP1_PPARGC1A_APP	0																																							8						4		6
Response to oxygen-glucose deprivation|CBL_AQP3_TSC1_ATF4_BNIP3	0																																							5						22		3
Response to ozone|CAT_EDN1_CYP2E1	0							3		1																									2	2				154	3					100		71
Response to parathyroid hormone|FGF23_HDAC4_PTH_GJA1_SOST_SLC34A1_MEF2C_GNAS	0																																							7								12
Response to peptidoglycan|NOD2_NLRP3_CARD9_TREM2_RELA	0							2																													2			23					1			35
Response to phenylpropanoid|CAT_EGFR_BGLAP_F7	0							3		1																									1	2				158	3	1				102		84
Response to platelet-derived growth factor|PDGFRA_CBL_IQGAP1_FER_ATP7A_FYN_SRC_RDX_CREB1	0							1																1		1														31	2					26		7
Response to potassium ion|PPARGC1A_SOD1_SLC34A1_CACNA1H_ADAMTS13_DLG4_HSF1	0									1																									1					6								3
Response to prostaglandin e|OXT_CCR7_CCL21_PPARG_PTGER4_PRKCE_CCL19_GNAS_AKT1	0																																				1			6				1		4		3
Response to psychosocial stress|ADRB2_GLP1R_HSF1	0																																							3						2		2
Response to redox state|SIRT2_SLC7A11_CLOCK_RYR2_VIMP	0																			2																1				7	1					60		7	1
Response to salt|FGF23_HSPA5_HNRNPA1_DAXX_EDN1_HSF1	0					1																																										1
Response to stimulus involved in regulation of muscle adaptation|MYOG_HDAC4_PPARGC1A_AGT_FBXO32_DAG1	0																																							2						4		3
Response to thyroxine|GCLC_GCLM_F7	0																																													2		2
Response to uv-b|XPC_STK11_ERCC6_BCL2_RELA_CDKN1A	0							2																												2	1			1		2			1	2		4
Response to uv-c|MDM2_TP53_WRN_BAK1_BRCA2	0							1						1	1																				1											24
Response to vitamin e|COL1A1_CCND1_CAT_PPARG_LEP_ADA	0							4		1																									1	2	1			156	3					104		72
Response to vitamin k|GAS6_BGLAP_F7_POSTN	0																																													2		2
Response to water deprivation|AQP2_ATF2_TH_CD9	1																																		1					34	1					2		35
Response to water|AQP2_PKD2_ATF2_TH_CD9	1																																		1					34	1					2		35
Response to water-immersion restraint stress|MDM2_FOXO4_FOXO3	0																																															1
Response to yeast|MPO_APP_PTX3_CAMP_TAC1_NPY	0							3		4																									2					270	17					18		209
Retinoic acid metabolic process|CYP26A1_RBP1_UGT1A8_CYP3A4_UGT1A9_CYP2C8_UGT1A1_CYP1A1_UGT1A3_CRABP2	0						1	3																											2					14					1	2		24
Reverse cholesterol transport|CETP_APOA1_APOE_SCARB1_LCAT_CLU_ABCA1	0																																							6								4
Salivary gland morphogenesis|TGFB1_EGFR_FGF8_TGM2_BMP7_FGFR1_TNF_PAX6_FGFR2_DAG1	0													1																							1			14	1	1				4		39
Sarcoplasmic reticulum calcium ion transport|CCR5_ANK2_ATP2A1_RYR1_RYR2_SLN_TRDN_ATP2A2_CCL3	0																																							2						2		2
Secretory columnal luminar epithelial cell differentiation involved in prostate glandular acinus development|FOXA1_NOTCH1_RXRA	0																																							2
Selective autophagy|MAP1LC3B_TMEM173_MAP1LC3C_BECN1_PARK2_ATG5_SQSTM1	0
Sensory perception of sour taste|ASIC2_ASIC1_ASIC3	0																																							1								9
Sensory perception of temperature stimulus|TRPA1_ASIC3_TAC1_TRPM3_CXCL12_CXCR4_ARRB2_TRPV1	1						2	4																																36								59
Sequestering of iron ion|SRI_FTH1_LCN2_FTL	0																																							3								6
Sequestering of metal ion|SRI_FTH1_S100A7_S100A8_S100A9_LCN2_FTL	0																																							3								6
Signal transduction involved in regulation of gene expression|GSC_MSX2_PDGFRA_SMAD2_HNF4A_FGF8_SMAD3_PARP1_PAX6	0							1																													3			4								11
Skeletal muscle fiber development|CAV2_MYOG_SMO_STAC3_P2RX2_RYR1_SKI_GPX1	0																																													4		7
Skin morphogenesis|COL1A1_TP63_SRF_COL1A2_GBA_PSEN1	0																																				2									2		2
Sleep|OXT_STAR_IL18_HCRT_FOS_OXTR_CST3	0							2												1															1					12						4		41
SMAD protein complex assembly|TGFB1_SMAD2_SMAD3_SMAD4_SMAD1	0																																				4			3								1
Smooth muscle adaptation|HMOX1_CYBA_IL1B_NOS3	0							1																				1												12						2		16
Smooth muscle tissue development|PKD2_BMP4_SOX9_SMO_SRF_COL3A1_NF1_ENG_STRA6	0																																				1			1								11
SNARE complex disassembly|NAPA_NSF_NAPB	0																																							3						4		2
Somatic stem cell division|NOTCH1_WNT3A_KIT_CDKN2A	0																																		1					4						8		27
Sperm ejaculation|OXT_SLC6A4_OXTR	0																																							127								11
Sphingolipid translocation|ABCB4_ABCA1_ABCB1	0																																							4								4
Spongiotrophoblast layer development|LIF_SOCS3_IGF2_ADM_AKT1	0																																		1					2				1		2		2
Steroid catabolic process|CYP24A1_CYP27B1_FGF23_APOE_SCARB1_CYP7A1_CYP3A4_CYP1A2_SPP1_CYP19A1	0						1	4																																18								25
Store-operated calcium entry|ORAI3_ORAI2_STIM2_STIM1_ORAI1	0																																							2								1
Stress fiber assembly|CUL3_SRF_ELN_SRC_RHOA	0																									1														34	2							6
Striated muscle adaptation|MYOG_HDAC4_PPARGC1A_EZH2_MEF2C_MYH7_GSN_NPPA_MYH6_ATP2A2	0																																				1			2								1
Striatum development|SLC7A11_LRRK2_RARB_DRD2_DRD1	0																																							5
Superoxide anion generation|CYBA_NOX4_SOD1_NOX1_CYBB_EDN1_DUOX2	0									1																									1					2								2
Suppression by virus of host apoptotic process|BCL2L1_CASP8_BAD	0		1																																					2								10
Synaptic transmission, dopaminergic|DRD4_SLC6A2_SLC6A3_CRH_SNCA_DRD2_PARK2_TH_DRD1_PARK7	1																																		1					67	1					4		40
Synaptic transmission, gabaergic|GABRA4_GABRA6_GABRB2_GABRA5_NF1_GABRA3_GABRA1_GABRG2_GABRA2	0																																							1
Synaptic vesicle maturation|SLC17A7_RAB3A_SYP_SNAPIN_DLG4_UNC13A	0																																							7
Synaptic vesicle priming|SNAP25_NAPA_SNCA_SV2A_UNC13A	0																																							4						4		3
T cell apoptotic process|BAX_FASLG_BAK1_IL2RA_BCL2L11_AKT1	0							1						1												1											1			8				1		28		22
T cell chemotaxis|CCR2_CXCL10_CXCR3_CXCL12_CCL3	0																																															3
T cell lineage commitment|STAT3_TP53_STAT6_SPN_MTOR_FOXP3_BCL2_CYLD_RHOA_RAG2	0					1		3					23	1	1													2							2		1			35		2				2		31
T cell migration|CCL2_ICAM1_ZAP70_CCR2_CXCL10_MSN_CXCR3_CXCL12_CCL3	0					1																						1												4								6
T-helper 1 cell differentiation|RELB_STAT6_HMGB1_SPN_MTOR	0							1					2															1							1					13								12
T-helper 1 cell lineage commitment|STAT6_SPN_MTOR	0							1					2															1							1					13								9
T-helper 1 type immune response|RELB_IL18_STAT6_HMGB1_HLA-DRB1_SPN_MTOR_TLR4_HRAS_TRAF6	0							1					2															1							2					17								29
T-helper 17 type immune response|RORA_STAT3_RORC_PHB	0					1							21							1															1					13								37
T-helper cell lineage commitment|STAT3_STAT6_SPN_MTOR	0					1		1					23															1							1					25								16
Thymic t cell selection|CD74_CCR7_ZAP70_SRF_STK11_ATG5_GATA3_PTPRC	0																																		1	2												5
Thymocyte apoptotic process|BAX_BAK1_BCL2L11	0							1						1												1											1			7						26		21
Thyroid gland development|MAPK1_MAPK3_SRF_MAP2K1_FGF8_SMAD3_NKX2-1	0																																				1			3				1				2
Toll-like receptor 4 signaling pathway|NFKBIA_LBP_CD14_PRKCE_IRAK1_TLR4_LYN	0							1																													1			5	1							21
Toll-like receptor 9 signaling pathway|TLR8_TLR9_IRAK1_TLR7_MYD88_TRAF6	0																																															1
Tooth mineralization|COL1A1_MSX2_ALPL_FOXO1_PPARA_STIM1	0																																				1			3								2
Toxin metabolic process|STAR_CYP1A2_CYP1A1_TH_NFE2L2_CYP1B1	2					1		3																				1							2	1	1			39	3					4		55
Trabecula formation|MMP2_COL1A1_MSX2_SLC40A1_SRF_RBP4_TEK	0																											1									1			1					1			2
Trachea development|MAPK1_BMP4_SOX9_RARA_MAPK3_SRF_MAP2K1_CTNNB1	0																																							2				1		2		1
Trachea formation|MAPK1_BMP4_MAPK3_MAP2K1_CTNNB1	0																																							2				1
Transepithelial transport|CFTR_SLC1A1_SLC5A1_SLC1A2_ITPR1_AQP1_ABCC2_EDNRB_EDN1_ABCB1	0													1																										10						4		3
Transepithelial water transport|CFTR_SLC5A1_AQP1	0													1																										5						2		1
Trans-synaptic signaling by bdnf, modulating synaptic transmission|PLAT_NTRK2_PLG	0																																							1						4		2
Trans-synaptic signaling, modulating synaptic transmission|PLAT_NTRK2_GRM5_PLG_CNR1_EPHB2	0																																							2						4		2
Tricarboxylic acid metabolic process|SIRT4_ACO2_ACLY_IREB2_GLUD1_SLC34A1_CS	0							1								1																			1		1			17	1					18		59
Triglyceride catabolic process|PNPLA3_APOB_FABP4_FABP1_FABP5_LPL_PNPLA2	0																																							1								10
Triglyceride-rich lipoprotein particle remodeling|CETP_APOB_APOA1_APOE_LCAT_LPL	0																																							6								6
Tumor necrosis factor production|SPHK2_TLR2_APP_HMGB1_TLR9	0																																							7						8		10
Type 2 immune response|IL4_IL18_GATA3_IL10	0																																		2												1	2
Type b pancreatic cell development|BMP4_SMO_CDK6_BMP6_HNF4A_PDPK1	0																																							1								6
Type b pancreatic cell differentiation|BMP4_SMO_CDK6_BMP6_HNF4A_MEN1_PDPK1_PAX6	0																																							1								6
Type i interferon production|TBK1_TMEM173_G3BP1_IRF3	0							1
Tyrosine phosphorylation of stat protein|LIF_FER_LEP_JAK2_JAK3	0							1																																4						4		1
Ubiquinone biosynthetic process|COQ3_COQ9_COQ5_COQ4_ADCK4_COQ7_COQ6_PDSS2_PDSS1_UBIAD1	0																																		7
Uterus development|SMAD4_HOXA9_RBP4_SRC_GATA3_CYP19A1_STRA6	0																									1									1					25	2							1
UV protection|ERCC1_CAT_FEN1_XPA_GPX1	0							3		1																									1	2				154	3					102		68
UV-damage excision repair|ERCC1_SIRT1_XPC_DDB1_INO80_XPA	0																																							1						14		2	1
Vagina development|BAX_AXL_RBP4_BAK1	0							1						1												1											1			8						26		21
Vascular associated smooth muscle cell development|HES1_NOTCH1_ENG_ADM_VEGFA	0																																		1					2								7
Vascular associated smooth muscle cell differentiation|HES1_SRF_NOTCH1_ENG_ADM_VEGFA	0																																		1					2								8
Vascular associated smooth muscle contraction|CD38_AGT_EDNRB_EDN1_ACTA2	0																																													8	1	1
Vascular endothelial growth factor signaling pathway|FLT3_HSPB1_PDGFRA_KDR_FLT1_PGF_VEGFA	0																																1							3								4
Vascular transport|GJA1_FABP5_ABCC2_ABCB1	0																																							5						2		2
Vascular wound healing|KDR_CD34_ADIPOR2_VEGFA	0					1																											1							1								2
Vasoconstriction|CD38_TRPM4_SLC6A4_CAV1_AGT_EDNRB_EDN1_AVP_RHOA_ACTA2	0																																				1			145						8	1	22
Ventricular cardiac muscle cell differentiation|RARA_CCNB1_RARB_MEF2C_LMNA_ATG5_CDK1_NRG1_RXRA	0																																							2						4		1
Ventricular trabecula myocardium morphogenesis|NOTCH1_RBPJ_ENG_TGFBR1_NRG1	0																																							4								3
Very-low-density lipoprotein particle remodeling|CETP_APOA1_APOE_LCAT_LPL	0																																							6								5
Viral genome replication|CCL2_SMARCB1_PCBP1_ADRBK1_ROCK2_GAS6_PCBP2_ATG5	0					1																						1												3								1
Viral rna genome replication|SMARCB1_PCBP1_ROCK2_PCBP2_ATG5	0																																							2
Virion attachment to host cell|CD81_ICAM1_GAS6_HSP90AB1	0																																							1
Vitamin d catabolic process|CYP24A1_CYP27B1_FGF23	0
Vitamin d metabolic process|CYP24A1_CYP27B1_FGF23_PIAS4_CYP2R1_CYP3A4_CUBN_CYP1A1_FGFR1_VDR	0	1					1	3																											1					13								19
Vitamin d receptor signaling pathway|CYP24A1_PIM1_VDR	0	1
Vitamin d3 metabolic process|CYP27B1_CYP2R1_CYP3A4_FGFR1	0						1	3																																12								19
Water transport|CFTR_AQP2_MIP_SLC5A1_AQP5_PDPN_AQP3_AQP1_AVP_AQP4	0													1																		1					1			22						8		36
White fat cell differentiation|SIRT1_PER2_FABP4_PPARG_FFAR4_CEBPA	0																																							2	1					4		7	1
Wnt signaling pathway involved in midbrain dopaminergic neuron differentiation|WNT2_WNT3A_WNT1_CTNNB1	0																																															4
Wound healing involved in inflammatory response|HMOX1_TIMP1_TGFB1_IL1A_HIF1A	0													1														1									1			1								7
Wound healing, spreading of cells|CEACAM1_HBEGF_MSX2_PDPN_ADAM17_TOR1A_ACVRL1_CD44_RHOA	0																																							12								6
Wound healing, spreading of epidermal cells|HBEGF_MSX2_ADAM17_ACVRL1	0																																							2
Xenobiotic catabolic process|UGT1A8_GSTM1_ABCC2_UGT1A1_CYP1A1_ACSL1	0																																		1					3						2		1
Xenobiotic glucuronidation|UGT1A8_UGT1A10_UGT1A9_UGT1A1_UGT1A3	0																																		1					1								4
[truncated: 698 more columns]
